# Supplementary material for: Efficient spin excitation via ultrafast damping-like torques in antiferromagnets
Source: Nat Commun. 2020 Dec 1;11:6142. doi: 10.1038/s41467-020-19749-y (PMC7708471; doi:10.1038/s41467-020-19749-y)
Supplement: Supplementary file 6 — Source Data [file 41467_2020_19749_MOESM6_ESM.xlsx]

## Sheet: Fig. 2
	Delay (ps)	Faraday rotation (arb. u.)		Fit_X (ps)	Fit_Y (arb. u.)
	-6.33499	6.38863e-05		-3	-0.0008426
	-5.32629	3.758e-06		-2.79512	-0.000739953
	-4.3264	5.35518e-05		-2.59024	-0.000628706
	-3.3265	1.31531e-05		-2.38536	-0.000509439
	-2.32651	-3.57012e-05		-2.18049	-0.000382772
	-1.32652	-0.000295004		-1.97561	-0.000249359
	-1.22895	-0.000367346		-1.77073	-0.000109886
	-1.12899	-0.000111801		-1.56585	3.49308e-05
	-1.02895	-1.879e-06		-1.36097	0.000184352
	-0.9289	0.000383318		-1.15609	0.000337617
	-0.82886	0.000962992		-0.95122	0.000493947
	-0.72872	0.00199		0.07318	0.00129
	-0.62868	0.00498		0.27805	0.00145
	-0.52891	0.01087		0.48293	0.00161
	-0.42896	0.0207		0.68781	0.00176
	-0.32891	0.02995		0.89269	0.00191
	-0.22887	0.04019		1.09757	0.00205
	-0.129	0.04332		1.30245	0.00219
	-0.02896	0.0518		1.50733	0.00232
	0.07118	0.05054		1.7122	0.00244
	0.17131	0.05084		1.91708	0.00256
	0.27108	0.03847		2.12196	0.00267
	0.37113	0.02406		2.32684	0.00277
	0.47108	0.01625		2.53172	0.00286
	0.57122	0.01321		2.7366	0.00295
	0.6708	0.01161		2.94147	0.00302
	1.67345	0.0042		3.14635	0.00308
	2.67326	0.0037		3.35123	0.00313
	3.67334	0.00303		3.55611	0.00318
	4.67342	0.0031		3.76099	0.00321
	5.67341	0.0028		3.96587	0.00323
	6.6734	0.00258		4.17074	0.00324
	7.67348	0.0018		4.37562	0.00323
	8.67375	0.0012		4.5805	0.00322
	9.67355	0.00041714		4.78538	0.0032
	10.6735	-0.000251787		4.99026	0.00316
	11.6733	-0.000620073		5.19514	0.00311
	12.6733	-0.00102		5.40002	0.00306
	13.6734	-0.00104		5.60489	0.00299
	14.6733	-0.000862465		5.67341	0.00297
	15.6734	-0.000357951		5.80977	0.00292
	16.6732	0.000249908		6.01465	0.00283
	17.6734	0.000849312		6.21953	0.00274
	18.6735	0.0017		6.42441	0.00264
	19.6735	0.00206		6.62929	0.00253
	20.6732	0.00259		6.6734	0.0025
	21.6733	0.00287		6.83416	0.00241
	22.6734	0.00299		7.03904	0.00229
	23.6734	0.00317		7.24392	0.00216
	24.6734	0.00252		7.4488	0.00202
	25.6736	0.00195		7.65368	0.00188
	26.6734	0.00148		7.67348	0.00187
	27.6734	0.000745967		7.85856	0.00174
	28.6735	7.5161e-06		8.06343	0.0016
	29.6735	-0.000357012		8.26831	0.00145
	30.6734	-0.000688657		8.67375	0.00115
	31.6735	-0.000554308		9.2927	0.00069494
	32.6734	-0.000410564		9.49758	0.000547788
	33.6735	-0.000139047		9.67355	0.000423639
	34.6734	0.000347617		9.70246	0.000403476
	35.6737	0.000900045		9.90734	0.000262716
	36.6734	0.00159		10.1122	0.000126206
	37.6728	0.00202		10.3171	-5.38485e-06
	38.6733	0.00244		10.522	-0.000131409
	39.6735	0.00287		10.6735	-0.000220644
	40.6734	0.00291		10.7269	-0.000251253
	41.6736	0.00288		10.9317	-0.000364331
	42.6732	0.00236		11.1366	-0.000470097
	43.6733	0.00191		11.3415	-0.000568041
	44.6735	0.00159		11.5464	-0.000657695
	45.6736	0.000800458		11.6733	-0.000708911
	46.6735	0.000159716		11.7513	-0.000738632
	47.6733	-0.00018884		11.9561	-0.00081047
	48.6735	-0.000517667		12.161	-0.000872875
	49.6735	-0.000554308		12.3659	-0.000925561
	50.6735	-0.00045566		12.5708	-0.00096829
	51.6735	-0.00017099		12.6733	-0.000985883
	52.6734	0.00035983		12.7756	-0.001
	53.6732	0.000771333		12.9805	-0.00102
	54.6733	0.00124		13.1854	-0.00104
	55.6732	0.00179		13.3903	-0.00104
	56.6735	0.00216		13.5952	-0.00103
	57.6733	0.00246		13.6734	-0.00102
	58.6735	0.00243		13.8	-0.00101
	59.6734	0.00255		14.0049	-0.000979444
	60.6734	0.00232		14.2098	-0.000940146
	61.6736	0.00197		14.4147	-0.000891071
	62.6735	0.00151		14.6195	-0.000832493
	63.6735	0.00091132		14.6733	-0.000815581
	64.6733	0.000509212		14.8244	-0.000764729
	65.6735	-3.28826e-05		15.0293	-0.000688145
	66.6734	-0.000252727		15.2342	-0.000603148
	67.6734	-0.000442507		15.4391	-0.000510187
	68.6737	-0.000419959		15.6439	-0.00040975
	69.6735	-9.01925e-05		15.6734	-0.000394721
	70.6734	0.000412443		15.8488	-0.00030236
	71.6734	0.000749725		16.0537	-0.000188574
	72.6736	0.00122		16.2586	-6.89784e-05
	73.6735	0.00167		16.4635	5.58109e-05
	74.6733	0.0022		16.6683	0.000185155
	75.6732	0.00241		16.6732	0.000188286
	76.6735	0.00236		16.8732	0.000318394
	77.6735	0.00239		17.0781	0.00045485
	78.6733	0.00222		17.283	0.00059383
	79.6735	0.002		17.6734	0.000863123
	80.6735	0.00131		18.3074	0.0013
	81.6734	0.000997754		18.5122	0.00144
	82.6735	0.000528002		18.6735	0.00155
	83.6735	8.17369e-05		18.7171	0.00158
	84.6733	-0.0002283		18.922	0.00171
	85.6734	-0.000226421		19.1269	0.00184
	86.6735	-0.000216086		19.3317	0.00197
	87.6732	-5.07332e-05		19.5366	0.00209
	88.6734	0.000258364		19.6735	0.00217
	89.6737	0.000631347		19.7415	0.0022
	90.6734	0.00119		19.9464	0.00231
	91.6735	0.00138		20.1513	0.00241
	92.6735	0.00159		20.3561	0.00251
	93.6735	0.00189		20.561	0.0026
	94.6732	0.00223		20.6732	0.00264
	95.6734	0.00222		20.7659	0.00267
	96.6735	0.00194		20.9708	0.00275
	97.6734	0.0018		21.1757	0.00281
	98.6735	0.00154		21.3805	0.00286
	99.6735	0.00121		21.5854	0.0029
	100.673	0.000685838		21.6733	0.00292
	101.673	0.000307218		21.7903	0.00294
	102.673	7.60999e-05		21.9952	0.00296
	103.674	-8.26765e-05		22.2001	0.00298
	104.673	-0.000145623		22.4049	0.00298
	105.674	-8.4555e-06		22.6098	0.00298
	106.673	0.000251787		22.6734	0.00297
	107.673	0.000634166		22.8147	0.00296
	108.674	0.000962992		23.0196	0.00294
	109.673	0.00143		23.2244	0.00291
	110.674	0.00178		23.4293	0.00286
	111.673	0.00185		23.6342	0.00281
	112.673	0.00187		23.6734	0.0028
	113.674	0.00176		23.8391	0.00275
	114.674	0.00176		24.0439	0.00268
	115.673	0.00168		24.2488	0.0026
	116.673	0.00138		24.4537	0.00252
	117.673	0.00118		24.6586	0.00243
	118.673	0.00075912		24.6734	0.00242
	119.673	0.000489482		24.8635	0.00233
	120.674	0.000217965		25.0683	0.00222
	121.674	0.000101467		25.2732	0.00211
	122.673	4.88542e-05		25.4781	0.002
	123.674	8.26764e-05		25.6736	0.00188
	124.673	0.000251787		25.683	0.00188
	125.673	0.000590948		25.8879	0.00175
	126.673	0.000806095		26.0927	0.00163
	127.673	0.00112		26.2976	0.0015
	128.673	0.00171		26.6734	0.00125
	129.673	0.00172		27.5269	0.000698424
	130.674	0.00197		27.6734	0.000605497
	131.674	0.00181		27.7318	0.000568799
	132.674	0.00182		27.9366	0.00044186
	133.673	0.00179		28.1415	0.000318233
	134.673	0.00141		28.3464	0.000198531
	135.673	0.00105		28.5513	8.33398e-05
	136.674	0.000753483		28.6735	1.69792e-05
	137.673	0.000590009		28.7562	-2.67745e-05
	138.673	0.000310976		28.961	-0.000131275
	139.673	0.000182264		29.1659	-0.000229654
	140.674	0.000163474		29.3708	-0.000321435
	141.674	0.000172869		29.5757	-0.000406177
	142.673	0.00039929		29.6735	-0.000444053
	143.674	0.000570279		29.7806	-0.000483475
	144.673	0.000841796		29.9854	-0.000552963
	145.674	0.00124		30.1903	-0.000614313
	146.673	0.00152		30.3952	-0.000667242
	147.673	0.00171		30.6001	-0.000711507
	148.673	0.00172		30.6734	-0.000725213
	149.673	0.00183		30.8049	-0.00074691
	150.673	0.00173		31.0098	-0.000773298
	151.673	0.00156		31.2147	-0.000790565
	152.673	0.0014		31.4196	-0.000798648
	153.674	0.00124		31.6244	-0.000797533
	154.673	0.000908501		31.6735	-0.000795903
	155.673	0.000691476		31.8293	-0.00078725
	156.674	0.000404927		32.0342	-0.000767876
	157.674	0.000257424		32.2391	-0.000739532
	158.673	0.000139986		32.444	-0.000702387
	159.673	0.000186022		32.6488	-0.000656649
	160.673	0.000257424		32.6734	-0.000650598
	161.673	0.000564642		32.8537	-0.000602571
	162.673	0.000791063		33.0586	-0.000540447
	163.674	0.000947021		33.2635	-0.000470611
	164.673	0.00126		33.4684	-0.000393432
	165.673	0.00163		33.6732	-0.000309319
	166.674	0.00181		33.6735	-0.000309209
	167.673	0.00173		33.8781	-0.00021871
	168.673	0.00186		34.083	-0.000122078
	169.673	0.0016		34.2879	-1.9923e-05
	170.674	0.00137		34.4928	8.72284e-05
	171.673	0.00124		34.6734	0.000185411
	172.673	0.000946081		34.6976	0.000198826
	173.673	0.000704629		34.9025	0.000314298
	174.673	0.000481026		35.1074	0.000433057
	175.674	0.000291247		35.3123	0.000554498
	176.673	0.000287488		35.6737	0.000773364
	177.674	0.000294065		36.5415	0.0013
	178.673	0.0004923		36.6734	0.00138
	179.673	0.000557126		36.7464	0.00143
	180.674	0.000769454		36.9513	0.00155
	181.673	0.000941384		37.1562	0.00167
	182.673	0.00124		37.361	0.00178
	183.674	0.00146		37.5659	0.00189
	184.674	0.00135		37.6728	0.00194
	185.673	0.0015		37.7708	0.00199
	186.673	0.0016		37.9757	0.00209
	187.673	0.00144		38.1806	0.00219
	188.673	0.00144		38.3854	0.00228
	189.673	0.00114		38.5903	0.00236
	190.674	0.00096675		38.6733	0.00239
	191.673	0.000676443		38.7952	0.00244
	192.673	0.000610678		39.0001	0.0025
	193.674	0.000524244		39.2049	0.00256
	194.674	0.000271517		39.4098	0.00262
	195.674	0.000338222		39.6147	0.00266
	196.673	0.000423717		39.6735	0.00267
	197.673	0.000609739		39.8196	0.0027
	198.673	0.000757241		40.0245	0.00273
	199.673	0.00115		40.2293	0.00275
	200.674	0.00128		40.4342	0.00276
	201.674	0.0014		40.6391	0.00276
				40.6734	0.00276
				40.844	0.00275
				41.0489	0.00274
				41.2537	0.00271
				41.4586	0.00268
				41.6635	0.00264
				41.6736	0.00264
				41.8684	0.00259
				42.0733	0.00254
				42.2781	0.00247
				42.483	0.0024
				42.6732	0.00233
				42.6879	0.00233
				42.8928	0.00224
				43.0976	0.00216
				43.3025	0.00206
				43.5074	0.00196
				43.6733	0.00188
				43.7123	0.00186
				43.9172	0.00175
				44.122	0.00164
				44.3269	0.00153
				44.6735	0.00133
				45.6736	0.0007551
				45.7611	0.000705717
				45.9659	0.000591575
				46.1708	0.000479962
				46.3757	0.00037143
				46.5806	0.000266513
				46.6735	0.000220281
				46.7855	0.000165727
				46.9903	6.95651e-05
				47.1952	-2.15033e-05
				47.4001	-0.000107037
				47.605	-0.000186622
				47.6733	-0.000211794
				47.8098	-0.000259876
				48.0147	-0.000326451
				48.2196	-0.000386031
				48.4245	-0.000438337
				48.6294	-0.000483127
				48.6735	-0.000491777
				48.8342	-0.000520198
				49.0391	-0.000549384
				49.244	-0.000570563
				49.4489	-0.000583648
				49.6538	-0.000588598
				49.6735	-0.000588645
				49.8586	-0.00058541
				50.0635	-0.000574122
				50.2684	-0.000554813
				50.4733	-0.000527601
				50.6735	-0.000493521
				50.6781	-0.000492645
				50.883	-0.000450141
				51.0879	-0.000400323
				51.2928	-0.00034346
				51.4977	-0.000279855
				51.6735	-0.000220147
				51.7025	-0.000209847
				51.9074	-0.000133804
				52.1123	-5.21215e-05
				52.3172	3.47744e-05
				52.5221	0.000126435
				52.6734	0.000196927
				52.7269	0.000222387
				52.9318	0.00032214
				53.1367	0.000425182
				53.3416	0.00053099
				53.5464	0.000639025
				53.6732	0.000706743
				54.6733	0.00125
				54.7757	0.0013
				54.9806	0.00141
				55.1855	0.00152
				55.3903	0.00162
				55.5952	0.00172
				55.6732	0.00176
				55.8001	0.00182
				56.005	0.00191
				56.2099	0.002
				56.4147	0.00208
				56.6196	0.00216
				56.6735	0.00217
				56.8245	0.00223
				57.0294	0.00229
				57.2343	0.00235
				57.4391	0.0024
				57.644	0.00245
				57.6733	0.00245
				57.8489	0.00248
				58.0538	0.00251
				58.2587	0.00254
				58.4635	0.00255
				58.6684	0.00256
				58.6735	0.00256
				58.8733	0.00256
				59.0782	0.00255
				59.283	0.00254
				59.4879	0.00251
				59.6734	0.00249
				59.6928	0.00248
				59.8977	0.00245
				60.1026	0.0024
				60.3074	0.00235
				60.5123	0.00229
				60.6734	0.00224
				60.7172	0.00223
				60.9221	0.00216
				61.1269	0.00208
				61.3318	0.002
				61.5367	0.00192
				61.6736	0.00186
				61.7416	0.00183
				61.9465	0.00174
				62.1513	0.00164
				62.3562	0.00154
				62.5611	0.00144
				62.6735	0.00139
				63.6735	0.000877271
				63.9952	0.000715891
				64.2001	0.000615422
				64.405	0.000517326
				64.6099	0.000422085
				64.6733	0.000393267
				64.8148	0.00033017
				65.0196	0.000242031
				65.2245	0.0001581
				65.4294	7.87855e-05
				65.6343	4.47136e-06
				65.6735	-9.17065e-06
				65.8392	-6.44838e-05
				66.044	-0.000127749
				66.2489	-0.000185024
				66.4538	-0.000236038
				66.6587	-0.000280552
				66.6734	-0.000283505
				66.8635	-0.000318362
				67.0684	-0.000349296
				67.2733	-0.00037322
				67.4782	-0.000390031
				67.6734	-0.000399375
				67.683	-0.000399666
				67.8879	-0.000402096
				68.0928	-0.000397329
				68.2977	-0.000385407
				68.5026	-0.000366412
				68.6737	-0.000345206
				68.7074	-0.000340456
				68.9123	-0.00030769
				69.1172	-0.000268296
				69.3221	-0.00022249
				69.527	-0.000170518
				69.6735	-0.000129716
				69.7318	-0.000112658
				69.9367	-4.92149e-05
				70.1416	1.94772e-05
				70.3465	9.30602e-05
				70.5513	0.000171152
				70.6734	0.000219649
				70.7562	0.00025335
				70.9611	0.000339231
				71.166	0.000428354
				71.3709	0.000520264
				71.5757	0.000614494
				71.6734	0.000660081
				72.6736	0.00114
				73.0099	0.0013
				73.2148	0.00139
				73.4197	0.00149
				73.6245	0.00158
				73.6735	0.0016
				73.8294	0.00166
				74.0343	0.00175
				74.2392	0.00183
				74.444	0.00191
				74.6489	0.00198
				74.6733	0.00199
				74.8538	0.00204
				75.0587	0.00211
				75.2635	0.00216
				75.4684	0.00221
				75.6732	0.00226
				75.6733	0.00226
				75.8782	0.00229
				76.0831	0.00233
				76.2879	0.00235
				76.4928	0.00237
				76.6735	0.00238
				76.6977	0.00238
				76.9026	0.00238
				77.1075	0.00238
				77.3123	0.00237
				77.5172	0.00236
				77.6735	0.00234
				77.7221	0.00234
				77.927	0.00231
				78.1319	0.00227
				78.3367	0.00223
				78.5416	0.00219
				78.6733	0.00215
				78.7465	0.00213
				78.9514	0.00208
				79.1562	0.00201
				79.3611	0.00194
				79.566	0.00187
				79.6735	0.00183
				79.7709	0.0018
				79.9758	0.00172
				80.1806	0.00163
				80.3855	0.00155
				80.5904	0.00146
				80.6735	0.00142
				81.6734	0.000975768
				82.2294	0.000728182
				82.4343	0.000639784
				82.6392	0.000553602
				82.6735	0.00053943
				82.8441	0.000470063
				83.0489	0.000389576
				83.2538	0.000312537
				83.4587	0.000239322
				83.6636	0.000170287
				83.6735	0.00016704
				83.8684	0.000105766
				84.0733	4.60701e-05
				84.2782	-8.51516e-06
				84.4831	-5.77306e-05
				84.6733	-9.8423e-05
				84.688	-0.000101344
				84.8928	-0.000139154
				85.0977	-0.000170985
				85.3026	-0.000196696
				85.5075	-0.000216173
				85.6734	-0.000227325
				85.7124	-0.000229338
				85.9172	-0.00023614
				86.1221	-0.000236564
				86.327	-0.000230626
				86.5319	-0.000218371
				86.6735	-0.000206247
				86.7368	-0.000199879
				86.9416	-0.000175261
				87.1465	-0.000144654
				87.3514	-0.000108231
				87.5563	-6.61881e-05
				87.6732	-3.97523e-05
				87.7611	-1.87522e-05
				87.966	3.38245e-05
				88.1709	9.12646e-05
				88.3758	0.000153267
				88.5807	0.000219509
				88.6734	0.000250798
				88.7855	0.000289647
				88.9904	0.000363319
				89.1953	0.000440147
				89.4002	0.000519737
				89.605	0.000601683
				89.6737	0.000629582
				90.6734	0.00105
				91.4489	0.00137
				91.6538	0.00146
				91.6735	0.00146
				91.8587	0.00154
				92.0636	0.00161
				92.2685	0.00169
				92.4733	0.00176
				92.6735	0.00182
				92.6782	0.00182
				92.8831	0.00189
				93.088	0.00194
				93.2929	0.002
				93.4977	0.00204
				93.6735	0.00208
				93.7026	0.00209
				93.9075	0.00213
				94.1124	0.00216
				94.3173	0.00218
				94.5221	0.0022
				94.6732	0.00222
				94.727	0.00222
				94.9319	0.00223
				95.1368	0.00223
				95.3416	0.00223
				95.5465	0.00222
				95.6734	0.00221
				95.7514	0.0022
				95.9563	0.00218
				96.1612	0.00215
				96.366	0.00212
				96.5709	0.00208
				96.6735	0.00206
				96.7758	0.00204
				96.9807	0.00199
				97.1856	0.00194
				97.3904	0.00188
				97.5953	0.00182
				97.6734	0.0018
				97.8002	0.00176
				98.0051	0.00169
				98.2099	0.00162
				98.4148	0.00155
				98.6197	0.00147
				98.6735	0.00145
				99.6735	0.00105
				100.464	0.000741964
				100.668	0.000664217
				100.673	0.000662351
				100.873	0.000588535
				101.078	0.000515291
				101.283	0.000444846
				101.488	0.000377544
				101.673	0.000319634
				101.693	0.000313713
				101.898	0.000253664
				102.103	0.000197688
				102.308	0.000146052
				102.512	9.90042e-05
				102.673	6.53871e-05
				102.717	5.67672e-05
				102.922	1.95393e-05
				103.127	-1.2507e-05
				103.332	-3.92253e-05
				103.537	-6.04965e-05
				103.674	-7.16162e-05
				103.742	-7.62291e-05
				103.947	-8.63595e-05
				104.151	-9.08524e-05
				104.356	-8.97007e-05
				104.561	-8.29258e-05
				104.673	-7.68461e-05
				104.766	-7.0577e-05
				104.971	-5.27315e-05
				105.176	-2.94937e-05
				105.381	-9.94887e-07
				105.586	3.26079e-05
				105.674	4.85522e-05
				105.79	7.11323e-05
				105.995	0.000114372
				106.2	0.000162097
				106.405	0.000214057
				106.61	0.00026998
				106.673	0.000288082
				106.815	0.000329574
				107.02	0.000392531
				107.225	0.000458527
				107.429	0.000527223
				107.634	0.000598267
				107.673	0.00061201
				107.839	0.000671298
				108.674	0.00098136
				109.673	0.00135
				109.683	0.00136
				109.888	0.00143
				110.093	0.0015
				110.298	0.00156
				110.503	0.00163
				110.674	0.00168
				110.708	0.00169
				110.912	0.00175
				111.117	0.0018
				111.322	0.00185
				111.527	0.0019
				111.673	0.00193
				111.732	0.00194
				111.937	0.00198
				112.142	0.00201
				112.347	0.00203
				112.551	0.00206
				112.673	0.00207
				112.756	0.00207
				112.961	0.00209
				113.166	0.00209
				113.371	0.00209
				113.576	0.00209
				113.674	0.00208
				113.781	0.00208
				113.986	0.00206
				114.19	0.00204
				114.395	0.00202
				114.6	0.00199
				114.674	0.00198
				114.805	0.00195
				115.01	0.00191
				115.215	0.00187
				115.42	0.00182
				115.625	0.00177
				115.673	0.00176
				115.829	0.00172
				116.034	0.00166
				116.239	0.0016
				116.444	0.00153
				116.649	0.00147
				116.673	0.00146
				116.854	0.0014
				117.673	0.00112
				118.673	0.00076498
				118.903	0.000688373
				119.108	0.00062194
				119.312	0.000557752
				119.517	0.000496126
				119.673	0.000451061
				119.722	0.000437361
				119.927	0.000381745
				120.132	0.000329548
				120.337	0.000281021
				120.542	0.000236398
				120.674	0.000209845
				120.747	0.00019589
				120.951	0.000159691
				121.156	0.000127968
				121.361	0.000100869
				121.566	7.8517e-05
				121.674	6.87264e-05
				121.771	6.10102e-05
				121.976	4.84233e-05
				122.181	4.08057e-05
				122.386	3.8182e-05
				122.59	4.05515e-05
				122.673	4.2926e-05
				122.795	4.78888e-05
				123	6.01433e-05
				123.205	7.72402e-05
				123.41	9.90807e-05
				123.615	0.000125542
				123.674	0.00013396
				123.82	0.00015648
				124.025	0.000191726
				124.23	0.000231092
				124.434	0.000274371
				124.639	0.000321334
				124.673	0.000329502
				124.844	0.000371736
				125.049	0.000425315
				125.254	0.000481795
				125.459	0.000540884
				125.664	0.00060228
				125.673	0.000605224
				125.869	0.000665668
				126.673	0.000927735
				127.673	0.00126
				127.917	0.00134
				128.122	0.0014
				128.327	0.00146
				128.532	0.00152
				128.673	0.00156
				128.737	0.00158
				128.942	0.00163
				129.147	0.00168
				129.351	0.00173
				129.556	0.00177
				129.673	0.00179
				129.761	0.00181
				129.966	0.00184
				130.171	0.00188
				130.376	0.0019
				130.581	0.00193
				130.674	0.00193
				130.786	0.00194
				130.99	0.00196
				131.195	0.00197
				131.4	0.00197
				131.605	0.00197
				131.674	0.00197
				131.81	0.00196
				132.015	0.00195
				132.22	0.00194
				132.425	0.00192
				132.63	0.0019
				132.674	0.00189
				132.834	0.00187
				133.039	0.00184
				133.244	0.0018
				133.449	0.00176
				133.654	0.00172
				133.673	0.00172
				133.859	0.00167
				134.064	0.00163
				134.269	0.00157
				134.473	0.00152
				134.673	0.00146
				134.678	0.00146
				134.883	0.0014
				135.673	0.00116
				136.674	0.000849855
				137.137	0.000711984
				137.342	0.000653695
				137.547	0.00059747
				137.673	0.000563836
				137.751	0.000543585
				137.956	0.000492303
				138.161	0.000443874
				138.366	0.000398533
				138.571	0.000356498
				138.673	0.000336781
				138.776	0.000317971
				138.981	0.000283135
				139.186	0.000252154
				139.391	0.000225172
				139.595	0.000202315
				139.673	0.000194722
				139.8	0.000183684
				140.005	0.000169363
				140.21	0.000159409
				140.415	0.000153862
				140.62	0.000152738
				140.674	0.000153176
				140.825	0.000156028
				141.03	0.000163706
				141.234	0.00017572
				141.439	0.000191998
				141.644	0.000212448
				141.674	0.000215722
				141.849	0.000236954
				142.054	0.000265385
				142.259	0.000297585
				142.464	0.000333384
				142.669	0.000372592
				142.673	0.00037356
				142.873	0.000415005
				143.078	0.0004604
				143.283	0.000508542
				143.488	0.000559183
				143.674	0.000606997
				143.693	0.000612061
				143.898	0.000666907
				144.673	0.000887388
				145.674	0.00118
				146.356	0.00137
				146.561	0.00143
				146.673	0.00145
				146.766	0.00148
				146.971	0.00153
				147.176	0.00157
				147.381	0.00162
				147.586	0.00166
				147.673	0.00167
				147.791	0.00169
				147.995	0.00173
				148.2	0.00176
				148.405	0.00179
				148.61	0.00181
				148.673	0.00182
				148.815	0.00183
				149.02	0.00184
				149.225	0.00185
				149.43	0.00186
				149.634	0.00186
				149.673	0.00186
				149.839	0.00186
				150.044	0.00186
				150.249	0.00185
				150.454	0.00183
				150.659	0.00181
				150.673	0.00181
				150.864	0.00179
				151.069	0.00177
				151.273	0.00174
				151.478	0.00171
				151.673	0.00167
				151.683	0.00167
				151.888	0.00163
				152.093	0.00159
				152.298	0.00154
				152.503	0.0015
				152.673	0.00146
				152.708	0.00145
				152.912	0.0014
				153.674	0.0012
				154.673	0.00091966
				155.371	0.000734847
				155.576	0.000683726
				155.673	0.000660056
				155.781	0.000634499
				155.986	0.000587407
				156.191	0.00054268
				156.395	0.000500536
				156.6	0.000461179
				156.674	0.000447821
				156.805	0.000424798
				157.01	0.000391567
				157.215	0.000361644
				157.42	0.00033517
				157.625	0.000312267
				157.674	0.000307346
				157.83	0.000293041
				158.034	0.000277577
				158.239	0.000265943
				158.444	0.000258187
				158.649	0.000254337
				158.673	0.00025414
				158.854	0.000254401
				159.059	0.000258368
				159.264	0.000266207
				159.469	0.000277869
				159.673	0.000293281
				159.673	0.000293285
				159.878	0.000312368
				160.083	0.000335011
				160.288	0.000361091
				160.493	0.00039047
				160.673	0.000418963
				160.698	0.000422989
				160.903	0.000458478
				161.108	0.000496751
				161.312	0.000537609
				161.517	0.00058084
				161.673	0.000615237
				161.722	0.000626221
				161.927	0.000673518
				162.673	0.0008581
				163.674	0.00112
				164.591	0.00135
				164.673	0.00137
				164.795	0.00139
				165	0.00144
				165.205	0.00148
				165.41	0.00152
				165.615	0.00156
				165.673	0.00157
				165.82	0.00159
				166.025	0.00163
				166.23	0.00166
				166.434	0.00168
				166.639	0.00171
				166.674	0.00171
				166.844	0.00172
				167.049	0.00174
				167.254	0.00175
				167.459	0.00176
				167.664	0.00177
				167.673	0.00177
				167.869	0.00177
				168.073	0.00177
				168.278	0.00176
				168.483	0.00175
				168.673	0.00174
				168.688	0.00174
				168.893	0.00172
				169.098	0.0017
				169.303	0.00168
				169.508	0.00165
				169.673	0.00163
				169.713	0.00162
				169.917	0.00159
				170.122	0.00155
				170.327	0.00152
				170.532	0.00148
				170.674	0.00145
				170.737	0.00143
				170.942	0.00139
				171.673	0.00122
				172.673	0.000976277
				173.673	0.000741703
				173.81	0.000711998
				174.015	0.000668919
				174.22	0.000627786
				174.425	0.000588799
				174.63	0.000552149
				174.673	0.000544624
				174.834	0.000518011
				175.039	0.000486551
				175.244	0.000457918
				175.449	0.000432248
				175.654	0.000409662
				175.674	0.000407672
				175.859	0.000390263
				176.064	0.000374141
				176.269	0.000361367
				176.473	0.000351996
				176.673	0.000346167
				176.678	0.000346065
				176.883	0.000343595
				177.088	0.000344588
				177.293	0.00034903
				177.498	0.00035689
				177.674	0.000366322
				177.703	0.000368118
				177.908	0.00038265
				178.113	0.000400402
				178.317	0.000421279
				178.522	0.000445165
				178.673	0.000464652
				178.727	0.000471934
				178.932	0.000501444
				179.137	0.000533538
				179.342	0.000568051
				179.547	0.000604801
				179.673	0.000628552
				179.752	0.000643599
				179.956	0.000684245
				180.674	0.000838036
				181.673	0.00107
				182.673	0.00129
				183.03	0.00136
				183.234	0.0014
				183.439	0.00144
				183.644	0.00147
				183.674	0.00148
				183.849	0.00151
				184.054	0.00154
				184.259	0.00157
				184.464	0.00159
				184.669	0.00161
				184.674	0.00161
				184.874	0.00163
				185.078	0.00165
				185.283	0.00166
				185.488	0.00167
				185.673	0.00168
				185.693	0.00168
				185.898	0.00168
				186.103	0.00168
				186.308	0.00168
				186.513	0.00167
				186.673	0.00167
				186.717	0.00166
				186.922	0.00165
				187.127	0.00164
				187.332	0.00162
				187.537	0.0016
				187.673	0.00158
				187.742	0.00157
				187.947	0.00155
				188.152	0.00152
				188.356	0.00148
				188.561	0.00145
				188.673	0.00143
				188.766	0.00141
				188.971	0.00138
				189.673	0.00124
				190.674	0.00102
				191.673	0.000810628
				192.044	0.00073851
				192.249	0.00070083
				192.454	0.00066492
				192.659	0.000630957
				192.673	0.000628637
				192.864	0.000599106
				193.069	0.000569519
				193.274	0.000542339
				193.478	0.000517695
				193.674	0.000496679
				193.683	0.000495703
				193.888	0.000476468
				194.093	0.000460076
				194.298	0.000446603
				194.503	0.000436108
				194.674	0.00042967
				194.708	0.000428635
				194.913	0.000424214
				195.117	0.000422858
				195.322	0.000424566
				195.527	0.00042932
				195.674	0.000434566
				195.732	0.000437088
				195.937	0.000447824
				196.142	0.000461465
				196.347	0.000477935
				196.552	0.000497144
				196.673	0.000509833
				196.756	0.000518988
				196.961	0.000543351
				197.166	0.000570103
				197.371	0.000599104
				197.576	0.000630202
				197.673	0.000645695
				197.781	0.000663237
				198.673	0.000825355
				199.673	0.00103
				200.674	0.00123
				201.264	0.00133
				201.674	0.0014

## Sheet: Fig. 3a
	Data			Model
	Temperature (K)	Frequency (meV)		Temperature (K)	Frequency (meV)
	4.89402	1.09488		1	0.99935
	4.89515	1.0949		1.01	0.99925
	5.02197	1.08809		1.02	0.99914
	5.42345	1.08357		1.03	0.99904
	5.8649	1.07471		1.04	0.99893
	6.31606	1.07125		1.05	0.99883
	6.76614	1.0643		1.06	0.99872
	7.20973	1.05925		1.07	0.99862
	7.65257	1.04658		1.08	0.99851
	8.10315	1.04123		1.09	0.99841
	8.55183	1.0355		1.1	0.9983
	8.99839	1.02821		1.11	0.9982
	9.45041	1.0222		1.12	0.99809
	9.89833	1.01833		1.13	0.99799
	10.3467	1.01471		1.14	0.99788
	10.7897	1.00785		1.15	0.99778
	11.2295	1.00217		1.16	0.99767
	11.6805	0.99429		1.17	0.99757
	12.1225	0.98218		1.18	0.99746
	12.574	0.97895		1.19	0.99736
	13.0259	0.97307		1.2	0.99725
	13.4741	0.96471		1.21	0.99715
	13.9261	0.95362		1.22	0.99704
	14.3796	0.94663		1.23	0.99694
	14.8388	0.94077		1.24	0.99683
	15.2939	0.9295		1.25	0.99673
	15.7647	0.91835		1.26	0.99662
	16.2045	0.9117		1.27	0.99652
	16.6495	0.90127		1.28	0.99641
	17.0915	0.89395		1.29	0.99631
	17.5276	0.88402		1.3	0.9962
	17.9577	0.87365		1.31	0.9961
	18.4032	0.86166		1.32	0.99599
	18.8366	0.84821		1.33	0.99588
	19.2704	0.83915		1.34	0.99578
	19.704	0.8304		1.35	0.99567
	20.1315	0.81741		1.36	0.99557
	20.5683	0.80326		1.37	0.99546
	20.9832	0.79356		1.38	0.99536
	21.4247	0.78498		1.39	0.99525
	21.8565	0.76888		1.4	0.99515
	22.2723	0.75402		1.41	0.99504
	22.7152	0.74109		1.42	0.99494
	23.1526	0.73301		1.43	0.99483
	23.5949	0.71755		1.44	0.99473
	24.0269	0.70854		1.45	0.99462
	24.4721	0.6951		1.46	0.99451
	24.9107	0.68102		1.47	0.99441
	25.3471	0.67366		1.48	0.9943
	25.7981	0.65759		1.49	0.9942
	26.2587	0.64827		1.5	0.99409
	26.7263	0.63145		1.51	0.99399
	27.1866	0.61766		1.52	0.99388
	27.6577	0.61043		1.53	0.99378
	28.1201	0.6044		1.54	0.99367
	28.58	0.59099		1.55	0.99357
	29.0556	0.57661		1.56	0.99346
	29.5132	0.5566		1.57	0.99335
	29.9774	0.55036		1.58	0.99325
	30.4687	0.53341		1.59	0.99314
	30.9379	0.51925		1.6	0.99304
	31.4095	0.51707		1.61	0.99293
	31.8895	0.50788		1.62	0.99283
	32.3592	0.49824		1.63	0.99272
	32.8514	0.49029		1.64	0.99261
	33.3187	0.47317		1.65	0.99251
	33.6491	0.46785		1.66	0.9924
	33.7281	0.47065		1.67	0.9923
	34.0515	0.46574		1.68	0.99219
	34.4093	0.45061		1.69	0.99209
	35.2452	0.47556		1.7	0.99198
	35.8043	0.4878		1.71	0.99188
	36.3296	0.4808		1.72	0.99177
	36.8402	0.49722		1.73	0.99166
	37.3552	0.4967		1.74	0.99156
	37.8793	0.52733		1.75	0.99145
	38.4035	0.49905		1.76	0.99135
	38.9219	0.52726		1.77	0.99124
	39.4472	0.52344		1.78	0.99113
	39.9855	0.55077		1.79	0.99103
	40.528	0.53109		1.8	0.99092
	41.0797	0.5187		1.81	0.99082
	41.6303	0.54106		1.82	0.99071
	42.1857	0.53824		1.83	0.99061
	42.7461	0.5389		1.84	0.9905
	43.3099	0.541		1.85	0.99039
	43.8746	0.54657		1.86	0.99029
	44.4391	0.52022		1.87	0.99018
	44.9976	0.54377		1.88	0.99008
	45.5563	0.53536		1.89	0.98997
	46.1234	0.53263		1.9	0.98986
	46.6911	0.53497		1.91	0.98976
	47.2548	0.53907		1.92	0.98965
	47.8182	0.51152		1.93	0.98955
	48.385	0.50584		1.94	0.98944
	48.9519	0.52821		1.95	0.98933
	49.5182	0.52756		1.96	0.98923
	50.0863	0.51428		1.97	0.98912
	50.6586	0.4979		1.98	0.98902
	51.2292	0.50083		1.99	0.98891
	51.8019	0.51814		2	0.9888
	52.3806	0.51171		2.01	0.9887
	52.9603	0.50934		2.02	0.98859
	53.5427	0.51005		2.03	0.98849
	54.114	0.47143		2.04	0.98838
	54.6845	0.48727		2.05	0.98827
	55.2473	0.48585		2.06	0.98817
	55.8162	0.48091		2.07	0.98806
	56.3884	0.47613		2.08	0.98796
	56.9588	0.47169		2.09	0.98785
	57.5348	0.46627		2.1	0.98774
	58.1077	0.45523		2.11	0.98764
	58.6343	0.48545		2.12	0.98753
	59.1539	0.40703		2.13	0.98742
	59.67	0.42072		2.14	0.98732
	60.1837	0.45247		2.15	0.98721
	60.6993	0.43736		2.16	0.98711
	61.2134	0.44072		2.17	0.987
	61.7278	0.41166		2.18	0.98689
	62.2401	0.40258		2.19	0.98679
	62.7547	0.39713		2.2	0.98668
	63.2665	0.31414		2.21	0.98657
	63.7829	0.44183		2.22	0.98647
	64.3014	0.30797		2.23	0.98636
	64.8141	0.42596		2.24	0.98626
	65.3257	0.28502		2.25	0.98615
				2.26	0.98604
				2.27	0.98594
				2.28	0.98583
				2.29	0.98572
				2.3	0.98562
				2.31	0.98551
				2.32	0.9854
				2.33	0.9853
				2.34	0.98519
				2.35	0.98509
				2.36	0.98498
				2.37	0.98487
				2.38	0.98477
				2.39	0.98466
				2.4	0.98455
				2.41	0.98445
				2.42	0.98434
				2.43	0.98423
				2.44	0.98413
				2.45	0.98402
				2.46	0.98391
				2.47	0.98381
				2.48	0.9837
				2.49	0.98359
				2.5	0.98349
				2.51	0.98338
				2.52	0.98327
				2.53	0.98317
				2.54	0.98306
				2.55	0.98295
				2.56	0.98285
				2.57	0.98274
				2.58	0.98263
				2.59	0.98253
				2.6	0.98242
				2.61	0.98231
				2.62	0.98221
				2.63	0.9821
				2.64	0.98199
				2.65	0.98189
				2.66	0.98178
				2.67	0.98167
				2.68	0.98157
				2.69	0.98146
				2.7	0.98135
				2.71	0.98125
				2.72	0.98114
				2.73	0.98103
				2.74	0.98092
				2.75	0.98082
				2.76	0.98071
				2.77	0.9806
				2.78	0.9805
				2.79	0.98039
				2.8	0.98028
				2.81	0.98018
				2.82	0.98007
				2.83	0.97996
				2.84	0.97986
				2.85	0.97975
				2.86	0.97964
				2.87	0.97953
				2.88	0.97943
				2.89	0.97932
				2.9	0.97921
				2.91	0.97911
				2.92	0.979
				2.93	0.97889
				2.94	0.97878
				2.95	0.97868
				2.96	0.97857
				2.97	0.97846
				2.98	0.97836
				2.99	0.97825
				3	0.97814
				3.01	0.97803
				3.02	0.97793
				3.03	0.97782
				3.04	0.97771
				3.05	0.97761
				3.06	0.9775
				3.07	0.97739
				3.08	0.97728
				3.09	0.97718
				3.1	0.97707
				3.11	0.97696
				3.12	0.97685
				3.13	0.97675
				3.14	0.97664
				3.15	0.97653
				3.16	0.97642
				3.17	0.97632
				3.18	0.97621
				3.19	0.9761
				3.2	0.97599
				3.21	0.97589
				3.22	0.97578
				3.23	0.97567
				3.24	0.97556
				3.25	0.97546
				3.26	0.97535
				3.27	0.97524
				3.28	0.97513
				3.29	0.97503
				3.3	0.97492
				3.31	0.97481
				3.32	0.9747
				3.33	0.9746
				3.34	0.97449
				3.35	0.97438
				3.36	0.97427
				3.37	0.97417
				3.38	0.97406
				3.39	0.97395
				3.4	0.97384
				3.41	0.97374
				3.42	0.97363
				3.43	0.97352
				3.44	0.97341
				3.45	0.9733
				3.46	0.9732
				3.47	0.97309
				3.48	0.97298
				3.49	0.97287
				3.5	0.97277
				3.51	0.97266
				3.52	0.97255
				3.53	0.97244
				3.54	0.97233
				3.55	0.97223
				3.56	0.97212
				3.57	0.97201
				3.58	0.9719
				3.59	0.9718
				3.6	0.97169
				3.61	0.97158
				3.62	0.97147
				3.63	0.97136
				3.64	0.97126
				3.65	0.97115
				3.66	0.97104
				3.67	0.97093
				3.68	0.97082
				3.69	0.97072
				3.7	0.97061
				3.71	0.9705
				3.72	0.97039
				3.73	0.97028
				3.74	0.97018
				3.75	0.97007
				3.76	0.96996
				3.77	0.96985
				3.78	0.96974
				3.79	0.96963
				3.8	0.96953
				3.81	0.96942
				3.82	0.96931
				3.83	0.9692
				3.84	0.96909
				3.85	0.96899
				3.86	0.96888
				3.87	0.96877
				3.88	0.96866
				3.89	0.96855
				3.9	0.96844
				3.91	0.96834
				3.92	0.96823
				3.93	0.96812
				3.94	0.96801
				3.95	0.9679
				3.96	0.96779
				3.97	0.96769
				3.98	0.96758
				3.99	0.96747
				4	0.96736
				4.01	0.96725
				4.02	0.96714
				4.03	0.96704
				4.04	0.96693
				4.05	0.96682
				4.06	0.96671
				4.07	0.9666
				4.08	0.96649
				4.09	0.96638
				4.1	0.96628
				4.11	0.96617
				4.12	0.96606
				4.13	0.96595
				4.14	0.96584
				4.15	0.96573
				4.16	0.96562
				4.17	0.96552
				4.18	0.96541
				4.19	0.9653
				4.2	0.96519
				4.21	0.96508
				4.22	0.96497
				4.23	0.96486
				4.24	0.96476
				4.25	0.96465
				4.26	0.96454
				4.27	0.96443
				4.28	0.96432
				4.29	0.96421
				4.3	0.9641
				4.31	0.96399
				4.32	0.96389
				4.33	0.96378
				4.34	0.96367
				4.35	0.96356
				4.36	0.96345
				4.37	0.96334
				4.38	0.96323
				4.39	0.96312
				4.4	0.96301
				4.41	0.96291
				4.42	0.9628
				4.43	0.96269
				4.44	0.96258
				4.45	0.96247
				4.46	0.96236
				4.47	0.96225
				4.48	0.96214
				4.49	0.96203
				4.5	0.96193
				4.51	0.96182
				4.52	0.96171
				4.53	0.9616
				4.54	0.96149
				4.55	0.96138
				4.56	0.96127
				4.57	0.96116
				4.58	0.96105
				4.59	0.96094
				4.6	0.96083
				4.61	0.96073
				4.62	0.96062
				4.63	0.96051
				4.64	0.9604
				4.65	0.96029
				4.66	0.96018
				4.67	0.96007
				4.68	0.95996
				4.69	0.95985
				4.7	0.95974
				4.71	0.95963
				4.72	0.95952
				4.73	0.95941
				4.74	0.95931
				4.75	0.9592
				4.76	0.95909
				4.77	0.95898
				4.78	0.95887
				4.79	0.95876
				4.8	0.95865
				4.81	0.95854
				4.82	0.95843
				4.83	0.95832
				4.84	0.95821
				4.85	0.9581
				4.86	0.95799
				4.87	0.95788
				4.88	0.95777
				4.89	0.95766
				4.9	0.95755
				4.91	0.95744
				4.92	0.95734
				4.93	0.95723
				4.94	0.95712
				4.95	0.95701
				4.96	0.9569
				4.97	0.95679
				4.98	0.95668
				4.99	0.95657
				5	0.95646
				5.01	0.95635
				5.02	0.95624
				5.03	0.95613
				5.04	0.95602
				5.05	0.95591
				5.06	0.9558
				5.07	0.95569
				5.08	0.95558
				5.09	0.95547
				5.1	0.95536
				5.11	0.95525
				5.12	0.95514
				5.13	0.95503
				5.14	0.95492
				5.15	0.95481
				5.16	0.9547
				5.17	0.95459
				5.18	0.95448
				5.19	0.95437
				5.2	0.95426
				5.21	0.95415
				5.22	0.95404
				5.23	0.95393
				5.24	0.95382
				5.25	0.95371
				5.26	0.9536
				5.27	0.95349
				5.28	0.95338
				5.29	0.95327
				5.3	0.95316
				5.31	0.95305
				5.32	0.95294
				5.33	0.95283
				5.34	0.95272
				5.35	0.95261
				5.36	0.9525
				5.37	0.95239
				5.38	0.95228
				5.39	0.95217
				5.4	0.95206
				5.41	0.95195
				5.42	0.95184
				5.43	0.95173
				5.44	0.95162
				5.45	0.95151
				5.46	0.9514
				5.47	0.95129
				5.48	0.95118
				5.49	0.95107
				5.5	0.95096
				5.51	0.95085
				5.52	0.95074
				5.53	0.95063
				5.54	0.95052
				5.55	0.95041
				5.56	0.9503
				5.57	0.95019
				5.58	0.95008
				5.59	0.94997
				5.6	0.94986
				5.61	0.94974
				5.62	0.94963
				5.63	0.94952
				5.64	0.94941
				5.65	0.9493
				5.66	0.94919
				5.67	0.94908
				5.68	0.94897
				5.69	0.94886
				5.7	0.94875
				5.71	0.94864
				5.72	0.94853
				5.73	0.94842
				5.74	0.94831
				5.75	0.9482
				5.76	0.94809
				5.77	0.94798
				5.78	0.94786
				5.79	0.94775
				5.8	0.94764
				5.81	0.94753
				5.82	0.94742
				5.83	0.94731
				5.84	0.9472
				5.85	0.94709
				5.86	0.94698
				5.87	0.94687
				5.88	0.94676
				5.89	0.94665
				5.9	0.94653
				5.91	0.94642
				5.92	0.94631
				5.93	0.9462
				5.94	0.94609
				5.95	0.94598
				5.96	0.94587
				5.97	0.94576
				5.98	0.94565
				5.99	0.94554
				6	0.94543
				6.01	0.94531
				6.02	0.9452
				6.03	0.94509
				6.04	0.94498
				6.05	0.94487
				6.06	0.94476
				6.07	0.94465
				6.08	0.94454
				6.09	0.94443
				6.1	0.94431
				6.11	0.9442
				6.12	0.94409
				6.13	0.94398
				6.14	0.94387
				6.15	0.94376
				6.16	0.94365
				6.17	0.94354
				6.18	0.94342
				6.19	0.94331
				6.2	0.9432
				6.21	0.94309
				6.22	0.94298
				6.23	0.94287
				6.24	0.94276
				6.25	0.94264
				6.26	0.94253
				6.27	0.94242
				6.28	0.94231
				6.29	0.9422
				6.3	0.94209
				6.31	0.94198
				6.32	0.94186
				6.33	0.94175
				6.34	0.94164
				6.35	0.94153
				6.36	0.94142
				6.37	0.94131
				6.38	0.94119
				6.39	0.94108
				6.4	0.94097
				6.41	0.94086
				6.42	0.94075
				6.43	0.94064
				6.44	0.94052
				6.45	0.94041
				6.46	0.9403
				6.47	0.94019
				6.48	0.94008
				6.49	0.93997
				6.5	0.93985
				6.51	0.93974
				6.52	0.93963
				6.53	0.93952
				6.54	0.93941
				6.55	0.93929
				6.56	0.93918
				6.57	0.93907
				6.58	0.93896
				6.59	0.93885
				6.6	0.93873
				6.61	0.93862
				6.62	0.93851
				6.63	0.9384
				6.64	0.93829
				6.65	0.93817
				6.66	0.93806
				6.67	0.93795
				6.68	0.93784
				6.69	0.93773
				6.7	0.93761
				6.71	0.9375
				6.72	0.93739
				6.73	0.93728
				6.74	0.93717
				6.75	0.93705
				6.76	0.93694
				6.77	0.93683
				6.78	0.93672
				6.79	0.9366
				6.8	0.93649
				6.81	0.93638
				6.82	0.93627
				6.83	0.93615
				6.84	0.93604
				6.85	0.93593
				6.86	0.93582
				6.87	0.9357
				6.88	0.93559
				6.89	0.93548
				6.9	0.93537
				6.91	0.93525
				6.92	0.93514
				6.93	0.93503
				6.94	0.93492
				6.95	0.9348
				6.96	0.93469
				6.97	0.93458
				6.98	0.93447
				6.99	0.93435
				7	0.93424
				7.01	0.93413
				7.02	0.93402
				7.03	0.9339
				7.04	0.93379
				7.05	0.93368
				7.06	0.93356
				7.07	0.93345
				7.08	0.93334
				7.09	0.93323
				7.1	0.93311
				7.11	0.933
				7.12	0.93289
				7.13	0.93277
				7.14	0.93266
				7.15	0.93255
				7.16	0.93244
				7.17	0.93232
				7.18	0.93221
				7.19	0.9321
				7.2	0.93198
				7.21	0.93187
				7.22	0.93176
				7.23	0.93164
				7.24	0.93153
				7.25	0.93142
				7.26	0.9313
				7.27	0.93119
				7.28	0.93108
				7.29	0.93096
				7.3	0.93085
				7.31	0.93074
				7.32	0.93062
				7.33	0.93051
				7.34	0.9304
				7.35	0.93028
				7.36	0.93017
				7.37	0.93006
				7.38	0.92994
				7.39	0.92983
				7.4	0.92972
				7.41	0.9296
				7.42	0.92949
				7.43	0.92938
				7.44	0.92926
				7.45	0.92915
				7.46	0.92904
				7.47	0.92892
				7.48	0.92881
				7.49	0.9287
				7.5	0.92858
				7.51	0.92847
				7.52	0.92835
				7.53	0.92824
				7.54	0.92813
				7.55	0.92801
				7.56	0.9279
				7.57	0.92779
				7.58	0.92767
				7.59	0.92756
				7.6	0.92744
				7.61	0.92733
				7.62	0.92722
				7.63	0.9271
				7.64	0.92699
				7.65	0.92687
				7.66	0.92676
				7.67	0.92665
				7.68	0.92653
				7.69	0.92642
				7.7	0.9263
				7.71	0.92619
				7.72	0.92607
				7.73	0.92596
				7.74	0.92585
				7.75	0.92573
				7.76	0.92562
				7.77	0.9255
				7.78	0.92539
				7.79	0.92528
				7.8	0.92516
				7.81	0.92505
				7.82	0.92493
				7.83	0.92482
				7.84	0.9247
				7.85	0.92459
				7.86	0.92447
				7.87	0.92436
				7.88	0.92425
				7.89	0.92413
				7.9	0.92402
				7.91	0.9239
				7.92	0.92379
				7.93	0.92367
				7.94	0.92356
				7.95	0.92344
				7.96	0.92333
				7.97	0.92321
				7.98	0.9231
				7.99	0.92298
				8	0.92287
				8.01	0.92275
				8.02	0.92264
				8.03	0.92252
				8.04	0.92241
				8.05	0.92229
				8.06	0.92218
				8.07	0.92206
				8.08	0.92195
				8.09	0.92183
				8.1	0.92172
				8.11	0.9216
				8.12	0.92149
				8.13	0.92137
				8.14	0.92126
				8.15	0.92114
				8.16	0.92103
				8.17	0.92091
				8.18	0.9208
				8.19	0.92068
				8.2	0.92057
				8.21	0.92045
				8.22	0.92034
				8.23	0.92022
				8.24	0.92011
				8.25	0.91999
				8.26	0.91988
				8.27	0.91976
				8.28	0.91964
				8.29	0.91953
				8.3	0.91941
				8.31	0.9193
				8.32	0.91918
				8.33	0.91907
				8.34	0.91895
				8.35	0.91884
				8.36	0.91872
				8.37	0.9186
				8.38	0.91849
				8.39	0.91837
				8.4	0.91826
				8.41	0.91814
				8.42	0.91802
				8.43	0.91791
				8.44	0.91779
				8.45	0.91768
				8.46	0.91756
				8.47	0.91745
				8.48	0.91733
				8.49	0.91721
				8.5	0.9171
				8.51	0.91698
				8.52	0.91686
				8.53	0.91675
				8.54	0.91663
				8.55	0.91652
				8.56	0.9164
				8.57	0.91628
				8.58	0.91617
				8.59	0.91605
				8.6	0.91593
				8.61	0.91582
				8.62	0.9157
				8.63	0.91559
				8.64	0.91547
				8.65	0.91535
				8.66	0.91524
				8.67	0.91512
				8.68	0.915
				8.69	0.91489
				8.7	0.91477
				8.71	0.91465
				8.72	0.91454
				8.73	0.91442
				8.74	0.9143
				8.75	0.91419
				8.76	0.91407
				8.77	0.91395
				8.78	0.91384
				8.79	0.91372
				8.8	0.9136
				8.81	0.91348
				8.82	0.91337
				8.83	0.91325
				8.84	0.91313
				8.85	0.91302
				8.86	0.9129
				8.87	0.91278
				8.88	0.91267
				8.89	0.91255
				8.9	0.91243
				8.91	0.91231
				8.92	0.9122
				8.93	0.91208
				8.94	0.91196
				8.95	0.91184
				8.96	0.91173
				8.97	0.91161
				8.98	0.91149
				8.99	0.91137
				9	0.91126
				9.01	0.91114
				9.02	0.91102
				9.03	0.9109
				9.04	0.91079
				9.05	0.91067
				9.06	0.91055
				9.07	0.91043
				9.08	0.91032
				9.09	0.9102
				9.1	0.91008
				9.11	0.90996
				9.12	0.90985
				9.13	0.90973
				9.14	0.90961
				9.15	0.90949
				9.16	0.90937
				9.17	0.90926
				9.18	0.90914
				9.19	0.90902
				9.2	0.9089
				9.21	0.90878
				9.22	0.90866
				9.23	0.90855
				9.24	0.90843
				9.25	0.90831
				9.26	0.90819
				9.27	0.90807
				9.28	0.90796
				9.29	0.90784
				9.3	0.90772
				9.31	0.9076
				9.32	0.90748
				9.33	0.90736
				9.34	0.90724
				9.35	0.90713
				9.36	0.90701
				9.37	0.90689
				9.38	0.90677
				9.39	0.90665
				9.4	0.90653
				9.41	0.90641
				9.42	0.90629
				9.43	0.90618
				9.44	0.90606
				9.45	0.90594
				9.46	0.90582
				9.47	0.9057
				9.48	0.90558
				9.49	0.90546
				9.5	0.90534
				9.51	0.90522
				9.52	0.9051
				9.53	0.90499
				9.54	0.90487
				9.55	0.90475
				9.56	0.90463
				9.57	0.90451
				9.58	0.90439
				9.59	0.90427
				9.6	0.90415
				9.61	0.90403
				9.62	0.90391
				9.63	0.90379
				9.64	0.90367
				9.65	0.90355
				9.66	0.90343
				9.67	0.90331
				9.68	0.90319
				9.69	0.90307
				9.7	0.90295
				9.71	0.90283
				9.72	0.90271
				9.73	0.90259
				9.74	0.90248
				9.75	0.90236
				9.76	0.90224
				9.77	0.90212
				9.78	0.902
				9.79	0.90188
				9.8	0.90176
				9.81	0.90163
				9.82	0.90151
				9.83	0.90139
				9.84	0.90127
				9.85	0.90115
				9.86	0.90103
				9.87	0.90091
				9.88	0.90079
				9.89	0.90067
				9.9	0.90055
				9.91	0.90043
				9.92	0.90031
				9.93	0.90019
				9.94	0.90007
				9.95	0.89995
				9.96	0.89983
				9.97	0.89971
				9.98	0.89959
				9.99	0.89947
				10	0.89935
				10.01	0.89922
				10.02	0.8991
				10.03	0.89898
				10.04	0.89886
				10.05	0.89874
				10.06	0.89862
				10.07	0.8985
				10.08	0.89838
				10.09	0.89826
				10.1	0.89814
				10.11	0.89801
				10.12	0.89789
				10.13	0.89777
				10.14	0.89765
				10.15	0.89753
				10.16	0.89741
				10.17	0.89729
				10.18	0.89716
				10.19	0.89704
				10.2	0.89692
				10.21	0.8968
				10.22	0.89668
				10.23	0.89656
				10.24	0.89644
				10.25	0.89631
				10.26	0.89619
				10.27	0.89607
				10.28	0.89595
				10.29	0.89583
				10.3	0.8957
				10.31	0.89558
				10.32	0.89546
				10.33	0.89534
				10.34	0.89522
				10.35	0.89509
				10.36	0.89497
				10.37	0.89485
				10.38	0.89473
				10.39	0.89461
				10.4	0.89448
				10.41	0.89436
				10.42	0.89424
				10.43	0.89412
				10.44	0.89399
				10.45	0.89387
				10.46	0.89375
				10.47	0.89363
				10.48	0.8935
				10.49	0.89338
				10.5	0.89326
				10.51	0.89314
				10.52	0.89301
				10.53	0.89289
				10.54	0.89277
				10.55	0.89264
				10.56	0.89252
				10.57	0.8924
				10.58	0.89228
				10.59	0.89215
				10.6	0.89203
				10.61	0.89191
				10.62	0.89178
				10.63	0.89166
				10.64	0.89154
				10.65	0.89141
				10.66	0.89129
				10.67	0.89117
				10.68	0.89104
				10.69	0.89092
				10.7	0.8908
				10.71	0.89067
				10.72	0.89055
				10.73	0.89043
				10.74	0.8903
				10.75	0.89018
				10.76	0.89005
				10.77	0.88993
				10.78	0.88981
				10.79	0.88968
				10.8	0.88956
				10.81	0.88944
				10.82	0.88931
				10.83	0.88919
				10.84	0.88906
				10.85	0.88894
				10.86	0.88882
				10.87	0.88869
				10.88	0.88857
				10.89	0.88844
				10.9	0.88832
				10.91	0.88819
				10.92	0.88807
				10.93	0.88795
				10.94	0.88782
				10.95	0.8877
				10.96	0.88757
				10.97	0.88745
				10.98	0.88732
				10.99	0.8872
				11	0.88707
				11.01	0.88695
				11.02	0.88682
				11.03	0.8867
				11.04	0.88657
				11.05	0.88645
				11.06	0.88632
				11.07	0.8862
				11.08	0.88607
				11.09	0.88595
				11.1	0.88582
				11.11	0.8857
				11.12	0.88557
				11.13	0.88545
				11.14	0.88532
				11.15	0.8852
				11.16	0.88507
				11.17	0.88495
				11.18	0.88482
				11.19	0.8847
				11.2	0.88457
				11.21	0.88444
				11.22	0.88432
				11.23	0.88419
				11.24	0.88407
				11.25	0.88394
				11.26	0.88382
				11.27	0.88369
				11.28	0.88356
				11.29	0.88344
				11.3	0.88331
				11.31	0.88319
				11.32	0.88306
				11.33	0.88293
				11.34	0.88281
				11.35	0.88268
				11.36	0.88256
				11.37	0.88243
				11.38	0.8823
				11.39	0.88218
				11.4	0.88205
				11.41	0.88192
				11.42	0.8818
				11.43	0.88167
				11.44	0.88154
				11.45	0.88142
				11.46	0.88129
				11.47	0.88116
				11.48	0.88104
				11.49	0.88091
				11.5	0.88078
				11.51	0.88066
				11.52	0.88053
				11.53	0.8804
				11.54	0.88028
				11.55	0.88015
				11.56	0.88002
				11.57	0.8799
				11.58	0.87977
				11.59	0.87964
				11.6	0.87951
				11.61	0.87939
				11.62	0.87926
				11.63	0.87913
				11.64	0.879
				11.65	0.87888
				11.66	0.87875
				11.67	0.87862
				11.68	0.87849
				11.69	0.87837
				11.7	0.87824
				11.71	0.87811
				11.72	0.87798
				11.73	0.87785
				11.74	0.87773
				11.75	0.8776
				11.76	0.87747
				11.77	0.87734
				11.78	0.87721
				11.79	0.87709
				11.8	0.87696
				11.81	0.87683
				11.82	0.8767
				11.83	0.87657
				11.84	0.87645
				11.85	0.87632
				11.86	0.87619
				11.87	0.87606
				11.88	0.87593
				11.89	0.8758
				11.9	0.87567
				11.91	0.87555
				11.92	0.87542
				11.93	0.87529
				11.94	0.87516
				11.95	0.87503
				11.96	0.8749
				11.97	0.87477
				11.98	0.87464
				11.99	0.87451
				12	0.87439
				12.01	0.87426
				12.02	0.87413
				12.03	0.874
				12.04	0.87387
				12.05	0.87374
				12.06	0.87361
				12.07	0.87348
				12.08	0.87335
				12.09	0.87322
				12.1	0.87309
				12.11	0.87296
				12.12	0.87283
				12.13	0.8727
				12.14	0.87257
				12.15	0.87244
				12.16	0.87231
				12.17	0.87218
				12.18	0.87205
				12.19	0.87192
				12.2	0.87179
				12.21	0.87166
				12.22	0.87153
				12.23	0.8714
				12.24	0.87127
				12.25	0.87114
				12.26	0.87101
				12.27	0.87088
				12.28	0.87075
				12.29	0.87062
				12.3	0.87049
				12.31	0.87036
				12.32	0.87023
				12.33	0.8701
				12.34	0.86997
				12.35	0.86984
				12.36	0.86971
				12.37	0.86958
				12.38	0.86945
				12.39	0.86931
				12.4	0.86918
				12.41	0.86905
				12.42	0.86892
				12.43	0.86879
				12.44	0.86866
				12.45	0.86853
				12.46	0.8684
				12.47	0.86827
				12.48	0.86813
				12.49	0.868
				12.5	0.86787
				12.51	0.86774
				12.52	0.86761
				12.53	0.86748
				12.54	0.86735
				12.55	0.86721
				12.56	0.86708
				12.57	0.86695
				12.58	0.86682
				12.59	0.86669
				12.6	0.86655
				12.61	0.86642
				12.62	0.86629
				12.63	0.86616
				12.64	0.86603
				12.65	0.86589
				12.66	0.86576
				12.67	0.86563
				12.68	0.8655
				12.69	0.86536
				12.7	0.86523
				12.71	0.8651
				12.72	0.86497
				12.73	0.86484
				12.74	0.8647
				12.75	0.86457
				12.76	0.86444
				12.77	0.8643
				12.78	0.86417
				12.79	0.86404
				12.8	0.86391
				12.81	0.86377
				12.82	0.86364
				12.83	0.86351
				12.84	0.86337
				12.85	0.86324
				12.86	0.86311
				12.87	0.86297
				12.88	0.86284
				12.89	0.86271
				12.9	0.86257
				12.91	0.86244
				12.92	0.86231
				12.93	0.86217
				12.94	0.86204
				12.95	0.86191
				12.96	0.86177
				12.97	0.86164
				12.98	0.86151
				12.99	0.86137
				13	0.86124
				13.01	0.8611
				13.02	0.86097
				13.03	0.86084
				13.04	0.8607
				13.05	0.86057
				13.06	0.86043
				13.07	0.8603
				13.08	0.86016
				13.09	0.86003
				13.1	0.8599
				13.11	0.85976
				13.12	0.85963
				13.13	0.85949
				13.14	0.85936
				13.15	0.85922
				13.16	0.85909
				13.17	0.85895
				13.18	0.85882
				13.19	0.85868
				13.2	0.85855
				13.21	0.85841
				13.22	0.85828
				13.23	0.85814
				13.24	0.85801
				13.25	0.85787
				13.26	0.85774
				13.27	0.8576
				13.28	0.85747
				13.29	0.85733
				13.3	0.8572
				13.31	0.85706
				13.32	0.85693
				13.33	0.85679
				13.34	0.85666
				13.35	0.85652
				13.36	0.85638
				13.37	0.85625
				13.38	0.85611
				13.39	0.85598
				13.4	0.85584
				13.41	0.85571
				13.42	0.85557
				13.43	0.85543
				13.44	0.8553
				13.45	0.85516
				13.46	0.85502
				13.47	0.85489
				13.48	0.85475
				13.49	0.85462
				13.5	0.85448
				13.51	0.85434
				13.52	0.85421
				13.53	0.85407
				13.54	0.85393
				13.55	0.8538
				13.56	0.85366
				13.57	0.85352
				13.58	0.85339
				13.59	0.85325
				13.6	0.85311
				13.61	0.85298
				13.62	0.85284
				13.63	0.8527
				13.64	0.85256
				13.65	0.85243
				13.66	0.85229
				13.67	0.85215
				13.68	0.85202
				13.69	0.85188
				13.7	0.85174
				13.71	0.8516
				13.72	0.85147
				13.73	0.85133
				13.74	0.85119
				13.75	0.85105
				13.76	0.85092
				13.77	0.85078
				13.78	0.85064
				13.79	0.8505
				13.8	0.85036
				13.81	0.85023
				13.82	0.85009
				13.83	0.84995
				13.84	0.84981
				13.85	0.84967
				13.86	0.84954
				13.87	0.8494
				13.88	0.84926
				13.89	0.84912
				13.9	0.84898
				13.91	0.84884
				13.92	0.8487
				13.93	0.84857
				13.94	0.84843
				13.95	0.84829
				13.96	0.84815
				13.97	0.84801
				13.98	0.84787
				13.99	0.84773
				14	0.84759
				14.01	0.84746
				14.02	0.84732
				14.03	0.84718
				14.04	0.84704
				14.05	0.8469
				14.06	0.84676
				14.07	0.84662
				14.08	0.84648
				14.09	0.84634
				14.1	0.8462
				14.11	0.84606
				14.12	0.84592
				14.13	0.84578
				14.14	0.84564
				14.15	0.8455
				14.16	0.84536
				14.17	0.84522
				14.18	0.84508
				14.19	0.84494
				14.2	0.8448
				14.21	0.84466
				14.22	0.84452
				14.23	0.84438
				14.24	0.84424
				14.25	0.8441
				14.26	0.84396
				14.27	0.84382
				14.28	0.84368
				14.29	0.84354
				14.3	0.8434
				14.31	0.84326
				14.32	0.84312
				14.33	0.84298
				14.34	0.84284
				14.35	0.8427
				14.36	0.84256
				14.37	0.84242
				14.38	0.84227
				14.39	0.84213
				14.4	0.84199
				14.41	0.84185
				14.42	0.84171
				14.43	0.84157
				14.44	0.84143
				14.45	0.84129
				14.46	0.84115
				14.47	0.841
				14.48	0.84086
				14.49	0.84072
				14.5	0.84058
				14.51	0.84044
				14.52	0.8403
				14.53	0.84015
				14.54	0.84001
				14.55	0.83987
				14.56	0.83973
				14.57	0.83959
				14.58	0.83944
				14.59	0.8393
				14.6	0.83916
				14.61	0.83902
				14.62	0.83888
				14.63	0.83873
				14.64	0.83859
				14.65	0.83845
				14.66	0.83831
				14.67	0.83816
				14.68	0.83802
				14.69	0.83788
				14.7	0.83774
				14.71	0.83759
				14.72	0.83745
				14.73	0.83731
				14.74	0.83716
				14.75	0.83702
				14.76	0.83688
				14.77	0.83674
				14.78	0.83659
				14.79	0.83645
				14.8	0.83631
				14.81	0.83616
				14.82	0.83602
				14.83	0.83588
				14.84	0.83573
				14.85	0.83559
				14.86	0.83545
				14.87	0.8353
				14.88	0.83516
				14.89	0.83501
				14.9	0.83487
				14.91	0.83473
				14.92	0.83458
				14.93	0.83444
				14.94	0.8343
				14.95	0.83415
				14.96	0.83401
				14.97	0.83386
				14.98	0.83372
				14.99	0.83358
				15	0.83343
				15.01	0.83329
				15.02	0.83314
				15.03	0.833
				15.04	0.83285
				15.05	0.83271
				15.06	0.83256
				15.07	0.83242
				15.08	0.83227
				15.09	0.83213
				15.1	0.83199
				15.11	0.83184
				15.12	0.8317
				15.13	0.83155
				15.14	0.83141
				15.15	0.83126
				15.16	0.83112
				15.17	0.83097
				15.18	0.83082
				15.19	0.83068
				15.2	0.83053
				15.21	0.83039
				15.22	0.83024
				15.23	0.8301
				15.24	0.82995
				15.25	0.82981
				15.26	0.82966
				15.27	0.82951
				15.28	0.82937
				15.29	0.82922
				15.3	0.82908
				15.31	0.82893
				15.32	0.82879
				15.33	0.82864
				15.34	0.82849
				15.35	0.82835
				15.36	0.8282
				15.37	0.82805
				15.38	0.82791
				15.39	0.82776
				15.4	0.82762
				15.41	0.82747
				15.42	0.82732
				15.43	0.82718
				15.44	0.82703
				15.45	0.82688
				15.46	0.82674
				15.47	0.82659
				15.48	0.82644
				15.49	0.82629
				15.5	0.82615
				15.51	0.826
				15.52	0.82585
				15.53	0.82571
				15.54	0.82556
				15.55	0.82541
				15.56	0.82526
				15.57	0.82512
				15.58	0.82497
				15.59	0.82482
				15.6	0.82468
				15.61	0.82453
				15.62	0.82438
				15.63	0.82423
				15.64	0.82408
				15.65	0.82394
				15.66	0.82379
				15.67	0.82364
				15.68	0.82349
				15.69	0.82334
				15.7	0.8232
				15.71	0.82305
				15.72	0.8229
				15.73	0.82275
				15.74	0.8226
				15.75	0.82246
				15.76	0.82231
				15.77	0.82216
				15.78	0.82201
				15.79	0.82186
				15.8	0.82171
				15.81	0.82156
				15.82	0.82142
				15.83	0.82127
				15.84	0.82112
				15.85	0.82097
				15.86	0.82082
				15.87	0.82067
				15.88	0.82052
				15.89	0.82037
				15.9	0.82022
				15.91	0.82007
				15.92	0.81993
				15.93	0.81978
				15.94	0.81963
				15.95	0.81948
				15.96	0.81933
				15.97	0.81918
				15.98	0.81903
				15.99	0.81888
				16	0.81873
				16.01	0.81858
				16.02	0.81843
				16.03	0.81828
				16.04	0.81813
				16.05	0.81798
				16.06	0.81783
				16.07	0.81768
				16.08	0.81753
				16.09	0.81738
				16.1	0.81723
				16.11	0.81708
				16.12	0.81693
				16.13	0.81678
				16.14	0.81663
				16.15	0.81648
				16.16	0.81633
				16.17	0.81618
				16.18	0.81602
				16.19	0.81587
				16.2	0.81572
				16.21	0.81557
				16.22	0.81542
				16.23	0.81527
				16.24	0.81512
				16.25	0.81497
				16.26	0.81482
				16.27	0.81467
				16.28	0.81451
				16.29	0.81436
				16.3	0.81421
				16.31	0.81406
				16.32	0.81391
				16.33	0.81376
				16.34	0.81361
				16.35	0.81345
				16.36	0.8133
				16.37	0.81315
				16.38	0.813
				16.39	0.81285
				16.4	0.81269
				16.41	0.81254
				16.42	0.81239
				16.43	0.81224
				16.44	0.81209
				16.45	0.81193
				16.46	0.81178
				16.47	0.81163
				16.48	0.81148
				16.49	0.81133
				16.5	0.81117
				16.51	0.81102
				16.52	0.81087
				16.53	0.81071
				16.54	0.81056
				16.55	0.81041
				16.56	0.81026
				16.57	0.8101
				16.58	0.80995
				16.59	0.8098
				16.6	0.80964
				16.61	0.80949
				16.62	0.80934
				16.63	0.80919
				16.64	0.80903
				16.65	0.80888
				16.66	0.80873
				16.67	0.80857
				16.68	0.80842
				16.69	0.80827
				16.7	0.80811
				16.71	0.80796
				16.72	0.8078
				16.73	0.80765
				16.74	0.8075
				16.75	0.80734
				16.76	0.80719
				16.77	0.80703
				16.78	0.80688
				16.79	0.80673
				16.8	0.80657
				16.81	0.80642
				16.82	0.80626
				16.83	0.80611
				16.84	0.80596
				16.85	0.8058
				16.86	0.80565
				16.87	0.80549
				16.88	0.80534
				16.89	0.80518
				16.9	0.80503
				16.91	0.80487
				16.92	0.80472
				16.93	0.80456
				16.94	0.80441
				16.95	0.80425
				16.96	0.8041
				16.97	0.80394
				16.98	0.80379
				16.99	0.80363
				17	0.80348
				17.01	0.80332
				17.02	0.80317
				17.03	0.80301
				17.04	0.80286
				17.05	0.8027
				17.06	0.80255
				17.07	0.80239
				17.08	0.80223
				17.09	0.80208
				17.1	0.80192
				17.11	0.80177
				17.12	0.80161
				17.13	0.80145
				17.14	0.8013
				17.15	0.80114
				17.16	0.80099
				17.17	0.80083
				17.18	0.80067
				17.19	0.80052
				17.2	0.80036
				17.21	0.8002
				17.22	0.80005
				17.23	0.79989
				17.24	0.79974
				17.25	0.79958
				17.26	0.79942
				17.27	0.79927
				17.28	0.79911
				17.29	0.79895
				17.3	0.79879
				17.31	0.79864
				17.32	0.79848
				17.33	0.79832
				17.34	0.79817
				17.35	0.79801
				17.36	0.79785
				17.37	0.79769
				17.38	0.79754
				17.39	0.79738
				17.4	0.79722
				17.41	0.79706
				17.42	0.79691
				17.43	0.79675
				17.44	0.79659
				17.45	0.79643
				17.46	0.79628
				17.47	0.79612
				17.48	0.79596
				17.49	0.7958
				17.5	0.79564
				17.51	0.79549
				17.52	0.79533
				17.53	0.79517
				17.54	0.79501
				17.55	0.79485
				17.56	0.79469
				17.57	0.79454
				17.58	0.79438
				17.59	0.79422
				17.6	0.79406
				17.61	0.7939
				17.62	0.79374
				17.63	0.79358
				17.64	0.79343
				17.65	0.79327
				17.66	0.79311
				17.67	0.79295
				17.68	0.79279
				17.69	0.79263
				17.7	0.79247
				17.71	0.79231
				17.72	0.79215
				17.73	0.79199
				17.74	0.79183
				17.75	0.79168
				17.76	0.79152
				17.77	0.79136
				17.78	0.7912
				17.79	0.79104
				17.8	0.79088
				17.81	0.79072
				17.82	0.79056
				17.83	0.7904
				17.84	0.79024
				17.85	0.79008
				17.86	0.78992
				17.87	0.78976
				17.88	0.7896
				17.89	0.78944
				17.9	0.78928
				17.91	0.78912
				17.92	0.78896
				17.93	0.7888
				17.94	0.78864
				17.95	0.78847
				17.96	0.78831
				17.97	0.78815
				17.98	0.78799
				17.99	0.78783
				18	0.78767
				18.01	0.78751
				18.02	0.78735
				18.03	0.78719
				18.04	0.78703
				18.05	0.78687
				18.06	0.7867
				18.07	0.78654
				18.08	0.78638
				18.09	0.78622
				18.1	0.78606
				18.11	0.7859
				18.12	0.78574
				18.13	0.78558
				18.14	0.78541
				18.15	0.78525
				18.16	0.78509
				18.17	0.78493
				18.18	0.78477
				18.19	0.7846
				18.2	0.78444
				18.21	0.78428
				18.22	0.78412
				18.23	0.78396
				18.24	0.78379
				18.25	0.78363
				18.26	0.78347
				18.27	0.78331
				18.28	0.78314
				18.29	0.78298
				18.3	0.78282
				18.31	0.78266
				18.32	0.78249
				18.33	0.78233
				18.34	0.78217
				18.35	0.78201
				18.36	0.78184
				18.37	0.78168
				18.38	0.78152
				18.39	0.78135
				18.4	0.78119
				18.41	0.78103
				18.42	0.78087
				18.43	0.7807
				18.44	0.78054
				18.45	0.78038
				18.46	0.78021
				18.47	0.78005
				18.48	0.77989
				18.49	0.77972
				18.5	0.77956
				18.51	0.77939
				18.52	0.77923
				18.53	0.77907
				18.54	0.7789
				18.55	0.77874
				18.56	0.77857
				18.57	0.77841
				18.58	0.77825
				18.59	0.77808
				18.6	0.77792
				18.61	0.77775
				18.62	0.77759
				18.63	0.77743
				18.64	0.77726
				18.65	0.7771
				18.66	0.77693
				18.67	0.77677
				18.68	0.7766
				18.69	0.77644
				18.7	0.77627
				18.71	0.77611
				18.72	0.77594
				18.73	0.77578
				18.74	0.77561
				18.75	0.77545
				18.76	0.77528
				18.77	0.77512
				18.78	0.77495
				18.79	0.77479
				18.8	0.77462
				18.81	0.77446
				18.82	0.77429
				18.83	0.77413
				18.84	0.77396
				18.85	0.7738
				18.86	0.77363
				18.87	0.77346
				18.88	0.7733
				18.89	0.77313
				18.9	0.77297
				18.91	0.7728
				18.92	0.77263
				18.93	0.77247
				18.94	0.7723
				18.95	0.77214
				18.96	0.77197
				18.97	0.7718
				18.98	0.77164
				18.99	0.77147
				19	0.7713
				19.01	0.77114
				19.02	0.77097
				19.03	0.7708
				19.04	0.77064
				19.05	0.77047
				19.06	0.7703
				19.07	0.77014
				19.08	0.76997
				19.09	0.7698
				19.1	0.76964
				19.11	0.76947
				19.12	0.7693
				19.13	0.76914
				19.14	0.76897
				19.15	0.7688
				19.16	0.76863
				19.17	0.76847
				19.18	0.7683
				19.19	0.76813
				19.2	0.76796
				19.21	0.7678
				19.22	0.76763
				19.23	0.76746
				19.24	0.76729
				19.25	0.76712
				19.26	0.76696
				19.27	0.76679
				19.28	0.76662
				19.29	0.76645
				19.3	0.76628
				19.31	0.76612
				19.32	0.76595
				19.33	0.76578
				19.34	0.76561
				19.35	0.76544
				19.36	0.76527
				19.37	0.76511
				19.38	0.76494
				19.39	0.76477
				19.4	0.7646
				19.41	0.76443
				19.42	0.76426
				19.43	0.76409
				19.44	0.76393
				19.45	0.76376
				19.46	0.76359
				19.47	0.76342
				19.48	0.76325
				19.49	0.76308
				19.5	0.76291
				19.51	0.76274
				19.52	0.76257
				19.53	0.7624
				19.54	0.76223
				19.55	0.76206
				19.56	0.76189
				19.57	0.76172
				19.58	0.76155
				19.59	0.76138
				19.6	0.76121
				19.61	0.76104
				19.62	0.76087
				19.63	0.7607
				19.64	0.76053
				19.65	0.76036
				19.66	0.76019
				19.67	0.76002
				19.68	0.75985
				19.69	0.75968
				19.7	0.75951
				19.71	0.75934
				19.72	0.75917
				19.73	0.759
				19.74	0.75883
				19.75	0.75866
				19.76	0.75849
				19.77	0.75832
				19.78	0.75815
				19.79	0.75798
				19.8	0.75781
				19.81	0.75764
				19.82	0.75746
				19.83	0.75729
				19.84	0.75712
				19.85	0.75695
				19.86	0.75678
				19.87	0.75661
				19.88	0.75644
				19.89	0.75627
				19.9	0.75609
				19.91	0.75592
				19.92	0.75575
				19.93	0.75558
				19.94	0.75541
				19.95	0.75524
				19.96	0.75506
				19.97	0.75489
				19.98	0.75472
				19.99	0.75455
				20	0.75438
				20.01	0.7542
				20.02	0.75403
				20.03	0.75386
				20.04	0.75369
				20.05	0.75351
				20.06	0.75334
				20.07	0.75317
				20.08	0.753
				20.09	0.75282
				20.1	0.75265
				20.11	0.75248
				20.12	0.75231
				20.13	0.75213
				20.14	0.75196
				20.15	0.75179
				20.16	0.75161
				20.17	0.75144
				20.18	0.75127
				20.19	0.7511
				20.2	0.75092
				20.21	0.75075
				20.22	0.75058
				20.23	0.7504
				20.24	0.75023
				20.25	0.75006
				20.26	0.74988
				20.27	0.74971
				20.28	0.74953
				20.29	0.74936
				20.3	0.74919
				20.31	0.74901
				20.32	0.74884
				20.33	0.74867
				20.34	0.74849
				20.35	0.74832
				20.36	0.74814
				20.37	0.74797
				20.38	0.7478
				20.39	0.74762
				20.4	0.74745
				20.41	0.74727
				20.42	0.7471
				20.43	0.74692
				20.44	0.74675
				20.45	0.74657
				20.46	0.7464
				20.47	0.74622
				20.48	0.74605
				20.49	0.74588
				20.5	0.7457
				20.51	0.74553
				20.52	0.74535
				20.53	0.74518
				20.54	0.745
				20.55	0.74482
				20.56	0.74465
				20.57	0.74447
				20.58	0.7443
				20.59	0.74412
				20.6	0.74395
				20.61	0.74377
				20.62	0.7436
				20.63	0.74342
				20.64	0.74325
				20.65	0.74307
				20.66	0.74289
				20.67	0.74272
				20.68	0.74254
				20.69	0.74237
				20.7	0.74219
				20.71	0.74201
				20.72	0.74184
				20.73	0.74166
				20.74	0.74149
				20.75	0.74131
				20.76	0.74113
				20.77	0.74096
				20.78	0.74078
				20.79	0.7406
				20.8	0.74043
				20.81	0.74025
				20.82	0.74007
				20.83	0.7399
				20.84	0.73972
				20.85	0.73954
				20.86	0.73937
				20.87	0.73919
				20.88	0.73901
				20.89	0.73884
				20.9	0.73866
				20.91	0.73848
				20.92	0.7383
				20.93	0.73813
				20.94	0.73795
				20.95	0.73777
				20.96	0.73759
				20.97	0.73742
[truncated: 6,403 more rows]

## Sheet: Fig. 3b
	Temperature (K)	Relaxation time (ps)	Error (ps)
	4.89402	8.88825	0.72274
	4.89515	8.64557	0.71552
	5.02197	8.71906	0.72525
	5.42345	8.5192	0.64541
	5.8649	8.54392	0.54605
	6.31606	8.97101	0.58372
	6.76614	8.35367	0.55396
	7.20973	8.58403	0.62072
	7.65257	8.22699	0.5077
	8.10315	8.09678	0.43453
	8.55183	8.17575	0.49676
	8.99839	8.35977	0.49765
	9.45041	8.43274	0.48754
	9.89833	8.04694	0.4229
	10.3467	8.08512	0.44029
	10.7897	7.94317	0.46105
	11.2295	7.33317	0.38061
	11.6805	7.44016	0.36388
	12.1225	7.1036	0.36892
	12.574	7.33593	0.38461
	13.0259	6.79409	0.31853
	13.4741	7.09873	0.32719
	13.9261	6.97553	0.31706
	14.3796	6.94476	0.26605
	14.8388	6.5044	0.30367
	15.2939	6.47361	0.2772
	15.7647	6.64194	0.29114
	16.2045	6.25829	0.25637
	16.6495	6.01107	0.2621
	17.0915	6.1437	0.27683
	17.5276	6.09688	0.22737
	17.9577	5.77379	0.23464
	18.4032	5.72321	0.226
	18.8366	5.5463	0.22327
	19.2704	5.70248	0.21183
	19.704	5.22489	0.23559
	20.1315	5.35954	0.20824
	20.5683	5.42108	0.21987
	20.9832	5.17691	0.19559
	21.4247	5.14651	0.15549
	21.8565	5.22037	0.21951
	22.2723	5.07969	0.16923
	22.7152	5.03035	0.15351
	23.1526	5.01218	0.18084
	23.5949	5.0431	0.17395
	24.0269	5.03628	0.1481
	24.4721	5.15721	0.17904
	24.9107	5.2488	0.19301
	25.3471	5.10178	0.1697
	25.7981	5.08336	0.19696
	26.2587	4.65992	0.18068
	26.7263	4.94587	0.1994
	27.1866	5.03187	0.13245
	27.6577	4.61611	0.15674
	28.1201	4.61191	0.18239
	28.58	4.83142	0.19029
	29.0556	4.51876	0.2193
	29.5132	4.4918	0.15537
	29.9774	4.42408	0.21688
	30.4687	5.103	0.18992
	30.9379	4.26615	0.1759
	31.4095	4.07189	0.14603
	31.8895	4.25425	0.15401
	32.3592	3.86265	0.138
	32.8514	3.70696	0.19204
	33.3187	3.986	0.14017
	33.6491	4.0762	0.13395
	33.7281	3.73706	0.11896
	34.0515	3.49152	0.17192
	34.4093	3.51894	0.13386
	35.2452	3.12825	0.20631
	35.8043	2.70106	0.19378
	36.3296	2.82518	0.14717
	36.8402	2.63024	0.09705
	37.3552	2.62087	0.15004
	37.8793	2.42357	0.10408
	38.4035	2.5083	0.10333
	38.9219	2.26324	0.182
	39.4472	2.53176	0.12446
	39.9855	2.50072	0.13
	40.528	2.54379	0.12343
	41.0797	2.47906	0.12636
	41.6303	2.27372	0.09397
	42.1857	2.48875	0.13794
	42.7461	2.62897	0.12306
	43.3099	2.57227	0.17112
	43.8746	2.53137	0.11777
	44.4391	2.51109	0.10721
	44.9976	2.66984	0.12883
	45.5563	2.56062	0.12633
	46.1234	2.67308	0.11221
	46.6911	2.44524	0.14615
	47.2548	2.75846	0.13889
	47.8182	2.42769	0.1327
	48.385	2.89744	0.10657
	48.9519	2.71546	0.11682
	49.5182	2.61519	0.15909
	50.0863	2.8445	0.12721
	50.6586	2.73839	0.11353
	51.2292	2.74643	0.13221
	51.8019	2.64301	0.14625
	52.3806	2.71798	0.14189
	52.9603	2.65245	0.1147
	53.5427	2.62498	0.10602
	54.114	2.72121	0.10884
	54.6845	2.73529	0.1147
	55.2473	2.63778	0.10926
	55.8162	2.46086	0.11361
	56.3884	2.6802	0.1222
	56.9588	3.25936	0.17722
	57.5348	2.49459	0.15435
	58.1077	2.89368	0.14876
	58.6343	2.39198	0.19929
	59.1539	2.86237	0.17399
	59.67	2.53498	0.13673
	60.1837	2.9199	0.1726
	60.6993	2.63935	0.20712
	61.2134	2.747	0.19608
	61.7278	2.39004	0.24744
	62.2401	2.48695	0.26664
	62.7547	3.51648	0.38357
	63.2665	2.52103	0.26059
	63.7829	2.4779	0.27616
	64.3014	2.98173	0.37215
	64.8141	2.19419	1.05765
	65.3257	3.9022	0.39114

## Sheet: Fig. 3c
	Temperature (K)	tan(f_0)_measurement	tan(phi_0)_model
	4.89402	0.39218	0.13502
	4.89515	0.39248	0.13886
	5.02197	0.40744	0.13855
	5.42345	0.3804	0.14245
	5.8649	0.37562	0.14322
	6.31606	0.33638	0.13675
	6.76614	0.32	0.14799
	7.20973	0.27864	0.14465
	7.65257	0.31699	0.15289
	8.10315	0.31107	0.15621
	8.55183	0.26968	0.15554
	8.99839	0.26998	0.15316
	9.45041	0.26056	0.15272
	9.89833	0.22592	0.1608
	10.3467	0.2019	0.1606
	10.7897	0.17651	0.16467
	11.2295	0.15696	0.17971
	11.6805	0.17864	0.17851
	12.1225	0.21888	0.18955
	12.574	0.1579	0.18401
	13.0259	0.16546	0.20034
	13.4741	0.1385	0.19321
	13.9261	0.1856	0.19908
	14.3796	0.15793	0.20151
	14.8388	0.11801	0.217
	15.2939	0.15271	0.2208
	15.7647	0.1546	0.21771
	16.2045	0.13406	0.23334
	16.6495	0.16011	0.24629
	17.0915	0.11868	0.2428
	17.5276	0.15001	0.24762
	17.9577	0.12776	0.26543
	18.4032	0.15096	0.27183
	18.8366	0.20393	0.28573
	19.2704	0.18865	0.28062
	19.704	0.19918	0.31146
	20.1315	0.22503	0.30825
	20.5683	0.24661	0.31025
	20.9832	0.24645	0.33031
	21.4247	0.24125	0.33635
	21.8565	0.2951	0.33872
	22.2723	0.3239	0.35644
	22.7152	0.33842	0.36717
	23.1526	0.29058	0.37311
	23.5949	0.38534	0.37941
	24.0269	0.35447	0.38533
	24.4721	0.37314	0.38338
	24.9107	0.41978	0.3846
	25.3471	0.42446	0.40179
	25.7981	0.47046	0.4145
	26.2587	0.45009	0.46523
	26.7263	0.5028	0.44775
	27.1866	0.53267	0.45025
	27.6577	0.5547	0.50469
	28.1201	0.4982	0.51122
	28.58	0.50068	0.49687
	29.0556	0.58242	0.55447
	29.5132	0.74509	0.58339
	29.9774	0.64428	0.60301
	30.4687	0.73071	0.52592
	30.9379	0.85201	0.68123
	31.4095	0.79579	0.72947
	31.8895	0.82576	0.70428
	32.3592	0.89784	0.82844
	32.8514	0.97954	0.90299
	33.3187	1.13817	0.85358
	33.6491	1.29446	0.83966
	33.7281	1.19313	0.9508
	34.0515	1.23284	1.08429
	34.4093	1.65687	1.1343
	35.2452	1.278	1.28146
	35.8043	1.33419	1.68905
	36.3296	1.61923	1.56496
	36.8402	1.78974	1.72242
	37.3552	1.76037	1.74373
	37.8793	1.34424	1.83454
	38.4035	2.239	1.94901
	38.9219	1.55139	2.27788
	39.4472	1.69622	1.66398
	39.9855	1.13136	1.5142
	40.528	1.48587	1.58578
	41.0797	1.85141	1.80328
	41.6303	1.6592	2.05643
	42.1857	1.35201	1.61943
	42.7461	1.38327	1.42019
	43.3099	1.45434	1.47851
	43.8746	1.25994	1.49835
	44.4391	1.74403	1.72762
	44.9976	1.15157	1.34745
	45.5563	1.60257	1.53105
	46.1234	1.53928	1.40489
	46.6911	1.35917	1.72133
	47.2548	1.17263	1.28264
	47.8182	1.98536	1.99699
	48.385	1.95012	1.32105
	48.9519	1.30177	1.38257
	49.5182	1.4145	1.5082
	50.0863	1.56608	1.32625
	50.6586	2.24284	1.55092
	51.2292	2.15205	1.51888
	51.8019	1.50066	1.53478
	52.3806	1.59003	1.48042
	52.9603	1.66537	1.58572
	53.5427	2.10008	1.62149
	54.114	3.39652	1.81517
	54.6845	2.75672	1.64001
	55.2473	2.4889	1.82034
	55.8162	3.52898	2.34719
	56.3884	3.04307	1.84226
	56.9588	2.17077	1.20156
	57.5348	6.64425	2.50668
	58.1077	3.76203	1.69008
	58.6343	1.98108	2.52333
	59.1539	-13.4752	2.49049
	59.67	-8.29838	3.85159
	60.1837	2.87636	1.67715
	60.6993	4.93582	2.58402
	61.2134	4.94049	2.16719
	61.7278	-8.30997	8.25402
	62.2401	-73.7151	6.57325
	62.7547	6.05966	1.46673
	63.2665	-0.91469	-2.60985
	63.7829	4.34947	3.30625
	64.3014	-0.83625	-100.84
	64.8141	2.61099	39.7762
	65.3257	-0.79238	3.04995

## Sheet: Fig. 3d
	Temperature (K)	Aa	Error
	4.89402	0.06705	0.01088
	4.89515	0.06893	0.01138
	5.02197	0.06878	0.01141
	5.42345	0.07069	0.01068
	5.8649	0.07106	0.00906
	6.31606	0.0679	0.00881
	6.76614	0.07339	0.00971
	7.20973	0.07177	0.01035
	7.65257	0.07579	0.00932
	8.10315	0.0774	0.00828
	8.55183	0.07708	0.00933
	8.99839	0.07591	0.00901
	9.45041	0.0757	0.00873
	9.89833	0.07963	0.00834
	10.3467	0.07954	0.00863
	10.7897	0.08151	0.00943
	11.2295	0.08879	0.00918
	11.6805	0.08821	0.00859
	12.1225	0.09353	0.00966
	12.574	0.09086	0.00949
	13.0259	0.0987	0.00921
	13.4741	0.09529	0.00874
	13.9261	0.0981	0.00888
	14.3796	0.09926	0.00757
	14.8388	0.10664	0.00991
	15.2939	0.10844	0.00924
	15.7647	0.10698	0.00933
	16.2045	0.11437	0.00932
	16.6495	0.12045	0.01045
	17.0915	0.11881	0.01065
	17.5276	0.12107	0.00898
	17.9577	0.12936	0.01045
	18.4032	0.13232	0.01039
	18.8366	0.13871	0.01109
	19.2704	0.13636	0.01006
	19.704	0.1504	0.01347
	20.1315	0.14895	0.01149
	20.5683	0.14985	0.01205
	20.9832	0.15884	0.0119
	21.4247	0.16152	0.00968
	21.8565	0.16257	0.01356
	22.2723	0.17037	0.01126
	22.7152	0.17504	0.01058
	23.1526	0.17761	0.0127
	23.5949	0.18032	0.01232
	24.0269	0.18286	0.01065
	24.4721	0.18203	0.01252
	24.9107	0.18255	0.0133
	25.3471	0.18986	0.01251
	25.7981	0.19521	0.01498
	26.2587	0.21601	0.01638
	26.7263	0.20894	0.01658
	27.1866	0.20996	0.01084
	27.6577	0.23157	0.01555
	28.1201	0.2341	0.01829
	28.58	0.22853	0.01781
	29.0556	0.25044	0.02371
	29.5132	0.261	0.01758
	29.9774	0.268	0.02566
	30.4687	0.23973	0.01713
	30.9379	0.29457	0.02369
	31.4095	0.30993	0.02189
	31.8895	0.30201	0.02145
	32.3592	0.33906	0.02411
	32.8514	0.35903	0.03563
	33.3187	0.34598	0.02396
	33.6491	0.34217	0.02178
	33.7281	0.37101	0.02375
	34.0515	0.40128	0.03857
	34.4093	0.41152	0.03193
	35.2452	0.43863	0.05424
	35.8043	0.49525	0.06146
	36.3296	0.48039	0.04609
	36.8402	0.49895	0.03801
	37.3552	0.50126	0.05471
	37.8793	0.51058	0.04303
	38.4035	0.5213	0.04537
	38.9219	0.54682	0.07995
	39.4472	0.49239	0.04912
	39.9855	0.47377	0.04931
	40.528	0.48301	0.04362
	41.0797	0.50746	0.05207
	41.6303	0.53042	0.04789
	42.1857	0.48713	0.054
	42.7461	0.46058	0.04491
	43.3099	0.46891	0.06293
	43.8746	0.47163	0.04505
	44.4391	0.49952	0.0457
	44.9976	0.44947	0.04484
	45.5563	0.476	0.04939
	46.1234	0.45831	0.04009
	46.6911	0.49883	0.05956
	47.2548	0.43883	0.04432
	47.8182	0.52547	0.05856
	48.385	0.44522	0.03371
	48.9519	0.45494	0.04073
	49.5182	0.47297	0.05712
	50.0863	0.44607	0.04133
	50.6586	0.47859	0.04188
	51.2292	0.47439	0.0479
	51.8019	0.47649	0.05546
	52.3806	0.46918	0.05071
	52.9603	0.483	0.04427
	53.5427	0.48738	0.04175
	54.114	0.50866	0.04389
	54.6845	0.48959	0.04266
	55.2473	0.50918	0.04546
	55.8162	0.55138	0.05676
	56.3884	0.51134	0.05007
	56.9588	0.42444	0.04707
	57.5348	0.56101	0.07717
	58.1077	0.49537	0.05383
	58.6343	0.56195	0.09866
	59.1539	0.56008	0.07588
	59.67	0.61184	0.07694
	60.1837	0.4939	0.06233
	60.6993	0.56528	0.09986
	61.2134	0.53899	0.08499
	61.7278	0.66322	0.16808
	62.2401	0.65177	0.15907
	62.7547	0.46727	0.107
	63.2665	0.82395	0.28105
	63.7829	0.59603	0.14932
	64.3014	0.7106	0.16474
	64.8141	0.69816	0.50909
	65.3257	0.5867	0.10631

## Sheet: Fig. 3e
	Temperature (K)	A	Error
	4.89402	17.9012	0.09481
	4.89515	17.902	0.10201
	5.02197	17.8424	0.10053
	5.42345	17.9337	0.0974
	5.8649	17.971	0.07997
	6.31606	18.1045	0.07807
	6.76614	18.1807	0.08783
	7.20973	18.289	0.09531
	7.65257	18.2664	0.08328
	8.10315	18.3766	0.07438
	8.55183	18.482	0.08415
	8.99839	18.5612	0.08559
	9.45041	18.6692	0.08257
	9.89833	18.8178	0.08044
	10.3467	18.9763	0.08423
	10.7897	19.0755	0.09362
	11.2295	19.1992	0.09648
	11.6805	19.2906	0.08166
	12.1225	19.2981	0.09232
	12.574	19.4895	0.10591
	13.0259	19.6343	0.0992
	13.4741	19.732	0.09229
	13.9261	19.7798	0.09778
	14.3796	19.9184	0.08412
	14.8388	20.0906	0.11456
	15.2939	20.1501	0.10663
	15.7647	20.2269	0.10935
	16.2045	20.3871	0.11443
	16.6495	20.4722	0.13166
	17.0915	20.6315	0.1352
	17.5276	20.7322	0.11391
	17.9577	20.8226	0.13664
	18.4032	20.8912	0.1397
	18.8366	20.918	0.14722
	19.2704	21.0579	0.13246
	19.704	21.2123	0.19226
	20.1315	21.2581	0.1639
	20.5683	21.2852	0.16615
	20.9832	21.4141	0.17241
	21.4247	21.6061	0.14345
	21.8565	21.5866	0.20307
	22.2723	21.5868	0.17184
	22.7152	21.673	0.16124
	23.1526	21.9034	0.19895
	23.5949	21.9251	0.19348
	24.0269	22.1389	0.16953
	24.4721	22.2375	0.20167
	24.9107	22.3127	0.21599
	25.3471	22.6158	0.20979
	25.7981	22.6539	0.25519
	26.2587	22.9472	0.26422
	26.7263	22.9945	0.2809
	27.1866	23.1475	0.17695
	27.6577	23.5807	0.30197
	28.1201	24.0747	0.36244
	28.58	24.2934	0.35411
	29.0556	24.5123	0.46318
	29.5132	24.4659	0.35214
	29.9774	25.0552	0.54684
	30.4687	25.236	0.28594
	30.9379	25.5207	0.5545
	31.4095	26.4455	0.57083
	31.8895	27.0934	0.55482
	32.3592	27.7452	0.7228
	32.8514	28.6152	1.07958
	33.3187	28.934	0.74671
	33.6491	28.6828	0.64388
	33.7281	28.7317	0.80323
	34.0515	27.9489	1.31607
	34.4093	26.5477	1.10593
	35.2452	26.8974	1.89905
	35.8043	26.891	2.42277
	36.3296	25.9019	1.73532
	36.8402	26.2199	1.60823
	37.3552	25.6579	2.2071
	37.8793	26.6985	1.87605
	38.4035	24.7864	1.93462
	38.9219	25.7176	3.63401
	39.4472	25.0874	1.94283
	39.9855	25.9484	1.91224
	40.528	24.6129	1.58259
	41.0797	23.6593	2.01353
	41.6303	24.3105	2.06794
	42.1857	23.8375	1.98962
	42.7461	23.5409	1.56048
	43.3099	23.3261	2.17545
	43.8746	23.2779	1.57807
	44.4391	21.9015	1.63778
	44.9976	22.6496	1.45591
	45.5563	22.078	1.67559
	46.1234	21.7601	1.28137
	46.6911	21.6668	2.05555
	47.2548	21.6612	1.31724
	47.8182	20.4074	2.05738
	48.385	20.0506	0.95702
	48.9519	20.8172	1.23517
	49.5182	20.6877	1.75473
	50.0863	20.0807	1.18171
	50.6586	19.3726	1.25629
	51.2292	19.4332	1.42333
	51.8019	20.0652	1.71245
	52.3806	19.7933	1.50741
	52.9603	19.696	1.36649
	53.5427	19.7353	1.30523
	54.114	18.2686	1.34442
	54.6845	18.9285	1.27584
	55.2473	18.9367	1.44485
	55.8162	18.827	2.01262
	56.3884	18.743	1.58176
	56.9588	18.6915	1.18113
	57.5348	18.6239	2.77539
	58.1077	18.351	1.5929
	58.6343	19.7602	3.73806
	59.1539	16.7481	2.44909
	59.67	17.5217	3.02635
	60.1837	19.0996	1.91965
	60.6993	18.742	3.6642
	61.2134	19.2049	2.97089
	61.7278	18.2765	8.1506
	62.2401	18.2468	7.37727
	62.7547	18.422	2.96588
	63.2665	14.9527	22.9308
	63.7829	21.6522	6.8993
	64.3014	15.5977	7.99787
	64.8141	22.3843	33.1782
	65.3257	15.6194	3.3215

## Sheet: Fig. 3f
	Temperature (K)	a	Error
	4.89402	0.00749	0.00122
	4.89515	0.0077	0.00127
	5.02197	0.00771	0.00128
	5.42345	0.00788	0.00119
	5.8649	0.00791	0.00101
	6.31606	0.0075	0.000974123
	6.76614	0.00807	0.00107
	7.20973	0.00785	0.00113
	7.65257	0.0083	0.00102
	8.10315	0.00842	0.000901687
	8.55183	0.00834	0.00101
	8.99839	0.00818	0.00097166
	9.45041	0.00811	0.000935506
	9.89833	0.00846	0.000887318
	10.3467	0.00838	0.000910715
	10.7897	0.00855	0.000989558
	11.2295	0.00925	0.000957672
	11.6805	0.00915	0.000891312
	12.1225	0.00969	0.001
	12.574	0.00932	0.000975623
	13.0259	0.01005	0.000939632
	13.4741	0.00966	0.000887296
	13.9261	0.00992	0.00089895
	14.3796	0.00997	0.000761236
	14.8388	0.01062	0.000988087
	15.2939	0.01076	0.000918644
	15.7647	0.01058	0.000924471
	16.2045	0.01122	0.000916581
	16.6495	0.01177	0.00102
	17.0915	0.01152	0.00104
	17.5276	0.01168	0.000868504
	17.9577	0.01243	0.00101
	18.4032	0.01267	0.0009981
	18.8366	0.01326	0.00106
	19.2704	0.01295	0.00095858
	19.704	0.01418	0.00128
	20.1315	0.01401	0.00109
	20.5683	0.01408	0.00114
	20.9832	0.01483	0.00112
	21.4247	0.01495	0.000901502
	21.8565	0.01506	0.00126
	22.2723	0.01578	0.00105
	22.7152	0.01615	0.000983682
	23.1526	0.01622	0.00117
	23.5949	0.01645	0.00113
	24.0269	0.01652	0.000970128
	24.4721	0.01637	0.00114
	24.9107	0.01636	0.0012
	25.3471	0.01679	0.00112
	25.7981	0.01723	0.00134
	26.2587	0.01883	0.00144
	26.7263	0.01817	0.00146
	27.1866	0.01814	0.000946413
	27.6577	0.01964	0.00134
	28.1201	0.01945	0.00155
	28.58	0.01881	0.00149
	29.0556	0.02043	0.00197
	29.5132	0.02134	0.00147
	29.9774	0.02139	0.0021
	30.4687	0.019	0.00137
	30.9379	0.02309	0.00192
	31.4095	0.02344	0.00173
	31.8895	0.02229	0.00165
	32.3592	0.02444	0.00185
	32.8514	0.02509	0.00266
	33.3187	0.02392	0.00177
	33.6491	0.02386	0.00161
	33.7281	0.02583	0.0018
	34.0515	0.02872	0.00307
	34.4093	0.031	0.00273
	35.2452	0.03261	0.00464
	35.8043	0.03683	0.00565
	36.3296	0.03709	0.00434
	36.8402	0.03806	0.00372
	37.3552	0.03907	0.00543
	37.8793	0.03825	0.0042
	38.4035	0.04206	0.00492
	38.9219	0.04252	0.00865
	39.4472	0.03925	0.00496
	39.9855	0.03652	0.00466
	40.528	0.03925	0.00435
	41.0797	0.0429	0.00572
	41.6303	0.04364	0.00541
	42.1857	0.04087	0.00567
	42.7461	0.03913	0.00461
	43.3099	0.0402	0.00657
	43.8746	0.04052	0.00475
	44.4391	0.04562	0.00539
	44.9976	0.03969	0.00471
	45.5563	0.04312	0.00554
	46.1234	0.04212	0.00444
	46.6911	0.04605	0.00702
	47.2548	0.04052	0.00478
	47.8182	0.0515	0.00774
	48.385	0.04441	0.00397
	48.9519	0.04371	0.00469
	49.5182	0.04572	0.00675
	50.0863	0.04443	0.00488
	50.6586	0.04941	0.00538
	51.2292	0.04882	0.00609
	51.8019	0.04749	0.00686
	52.3806	0.04741	0.00627
	52.9603	0.04905	0.00564
	53.5427	0.04939	0.00535
	54.114	0.05569	0.00632
	54.6845	0.05173	0.0057
	55.2473	0.05378	0.00632
	55.8162	0.05857	0.00869
	56.3884	0.05456	0.00705
	56.9588	0.04542	0.0058
	57.5348	0.06025	0.01222
	58.1077	0.05399	0.00751
	58.6343	0.05688	0.01468
	59.1539	0.06688	0.01333
	59.67	0.06984	0.01492
	60.1837	0.05172	0.00834
	60.6993	0.06032	0.0159
	61.2134	0.05613	0.0124
	61.7278	0.07258	0.03723
	62.2401	0.07144	0.03374
	62.7547	0.05073	0.0142
	63.2665	0.11021	0.17314
	63.7829	0.05505	0.02232
	64.3014	0.09112	0.05127
	64.8141	0.06238	0.10304
	65.3257	0.07512	0.02099

## Sheet: Fig. 4a
	Measurement					Model
	Temperature (K)	Frequency (meV)	Error (meV)			Temperature (K)	Frequency (meV)
	6.01135	0.24024	9.44313e-05			1	0.2395
	6.6135	0.23998	9.87448e-05			1.01	0.2395
	7.51795	0.23977	0.000125649			1.02	0.2395
	8.4353	0.23945	0.000110438			1.03	0.2395
	9.35752	0.23913	0.000114111			1.04	0.2395
	10.2962	0.23941	0.000111895			1.05	0.2395
	11.2687	0.23891	0.000104057			1.06	0.2395
	12.2252	0.23878	0.00010609			1.07	0.2395
	13.1806	0.23835	9.27787e-05			1.08	0.2395
	14.134	0.23795	8.7023e-05			1.09	0.2395
	15.0697	0.23761	0.000108223			1.1	0.2395
	15.9874	0.23751	9.69117e-05			1.11	0.2395
	16.8883	0.23677	0.00012277			1.12	0.2395
	17.7308	0.23677	0.000100375			1.13	0.2395
	18.5487	0.23642	9.03196e-05			1.14	0.2395
	19.3378	0.23585	9.78519e-05			1.15	0.2395
	20.1323	0.23559	9.92435e-05			1.16	0.2395
	20.9769	0.23505	0.000118044			1.17	0.2395
	21.8352	0.23427	0.000116168			1.18	0.2395
	22.7391	0.23336	0.000103063			1.19	0.2395
	23.6682	0.23264	0.000103979			1.2	0.2395
	24.5623	0.23222	0.000119428			1.21	0.2395
	25.396	0.23141	9.19046e-05			1.22	0.2395
	26.2345	0.23049	0.000104132			1.23	0.2395
	27.0907	0.22962	0.000102929			1.24	0.2395
	27.957	0.22884	0.000105136			1.25	0.2395
	28.8176	0.22795	0.000128678			1.26	0.2395
	29.6771	0.22661	0.000117044			1.27	0.2395
	30.5564	0.22558	0.000110117			1.28	0.2395
	31.4399	0.22451	0.000112032			1.29	0.2395
	32.3148	0.22324	0.000117118			1.3	0.2395
	33.1984	0.22197	0.000109122			1.31	0.2395
	34.2993	0.21976	0.000123815			1.32	0.2395
	35.7029	0.21814	0.000125618			1.33	0.2395
	36.5937	0.21648	9.83502e-05			1.34	0.2395
	37.4605	0.21483	0.000122315			1.35	0.2395
	38.3575	0.21328	0.000102246			1.36	0.2395
	39.2771	0.21161	0.000111538			1.37	0.2395
	40.1877	0.20986	0.000112111			1.38	0.2395
	41.1088	0.20816	0.000105503			1.39	0.2395
	42.0319	0.20627	0.000117476			1.4	0.2395
	42.9655	0.20449	9.59434e-05			1.41	0.2395
	43.8978	0.20227	0.000105951			1.42	0.2395
	44.8135	0.20036	0.000117955			1.43	0.2395
	45.7306	0.19806	0.000120338			1.44	0.2395
	46.648	0.19603	0.000110509			1.45	0.2395
	47.6074	0.19414	0.000154786			1.46	0.2395
	48.6797	0.19077	0.000144427			1.47	0.2395
	49.5921	0.18852	0.000110203			1.48	0.2395
	50.5043	0.18602	0.000102911			1.49	0.2395
	51.418	0.18342	0.000142802			1.5	0.2395
	52.3317	0.18092	0.000140302			1.51	0.2395
	53.2408	0.17832	0.000140689			1.52	0.2395
	54.1336	0.17556	0.000168506			1.53	0.2395
	55.023	0.17276	0.00017284			1.54	0.2395
	55.9048	0.16984	0.000204694			1.55	0.2395
	56.8004	0.16629	0.000216061			1.56	0.2395
	57.7029	0.16405	0.000256289			1.57	0.2395
	58.6094	0.15993	0.0002752			1.58	0.2395
	59.5152	0.1568	0.000303132			1.59	0.2395
	60.4178	0.15288	0.000321571			1.6	0.2395
	61.3187	0.14799	0.000384255			1.61	0.2395
	62.2251	0.14482	0.00040563			1.62	0.2395
	63.1435	0.14073	0.000451816			1.63	0.2395
	64.0847	0.13656	0.000568306			1.64	0.2395
	65.0199	0.13158	0.000680657			1.65	0.2395
	65.9531	0.12366	0.000773339			1.66	0.2395
	66.8907	0.11908	0.000977929			1.67	0.2395
	67.841	0.10925	0.00166			1.68	0.2395
	68.7957	0.10117	0.00181			1.69	0.2395
	69.7439	0.09311	0.00329			1.7	0.2395
	70.6946	0.07451	0.00196			1.71	0.2395
	71.6509	0.05712	0.00269			1.72	0.2395
						1.73	0.2395
						1.74	0.2395
						1.75	0.2395
						1.76	0.2395
						1.77	0.2395
						1.78	0.2395
						1.79	0.2395
						1.8	0.2395
						1.81	0.2395
						1.82	0.2395
						1.83	0.2395
						1.84	0.2395
						1.85	0.2395
						1.86	0.2395
						1.87	0.2395
						1.88	0.2395
						1.89	0.2395
						1.9	0.2395
						1.91	0.2395
						1.92	0.2395
						1.93	0.2395
						1.94	0.2395
						1.95	0.2395
						1.96	0.2395
						1.97	0.2395
						1.98	0.2395
						1.99	0.2395
						2	0.2395
						2.01	0.2395
						2.02	0.2395
						2.03	0.2395
						2.04	0.2395
						2.05	0.2395
						2.06	0.2395
						2.07	0.2395
						2.08	0.2395
						2.09	0.2395
						2.1	0.2395
						2.11	0.2395
						2.12	0.2395
						2.13	0.2395
						2.14	0.2395
						2.15	0.2395
						2.16	0.2395
						2.17	0.2395
						2.18	0.2395
						2.19	0.2395
						2.2	0.2395
						2.21	0.2395
						2.22	0.2395
						2.23	0.2395
						2.24	0.2395
						2.25	0.2395
						2.26	0.2395
						2.27	0.2395
						2.28	0.2395
						2.29	0.2395
						2.3	0.2395
						2.31	0.2395
						2.32	0.2395
						2.33	0.2395
						2.34	0.2395
						2.35	0.2395
						2.36	0.2395
						2.37	0.2395
						2.38	0.2395
						2.39	0.2395
						2.4	0.2395
						2.41	0.2395
						2.42	0.2395
						2.43	0.2395
						2.44	0.2395
						2.45	0.2395
						2.46	0.2395
						2.47	0.2395
						2.48	0.2395
						2.49	0.2395
						2.5	0.2395
						2.51	0.2395
						2.52	0.2395
						2.53	0.2395
						2.54	0.2395
						2.55	0.2395
						2.56	0.2395
						2.57	0.2395
						2.58	0.2395
						2.59	0.2395
						2.6	0.2395
						2.61	0.2395
						2.62	0.2395
						2.63	0.2395
						2.64	0.2395
						2.65	0.2395
						2.66	0.2395
						2.67	0.2395
						2.68	0.2395
						2.69	0.2395
						2.7	0.2395
						2.71	0.2395
						2.72	0.2395
						2.73	0.2395
						2.74	0.2395
						2.75	0.2395
						2.76	0.2395
						2.77	0.2395
						2.78	0.2395
						2.79	0.2395
						2.8	0.2395
						2.81	0.2395
						2.82	0.2395
						2.83	0.2395
						2.84	0.2395
						2.85	0.2395
						2.86	0.2395
						2.87	0.2395
						2.88	0.2395
						2.89	0.2395
						2.9	0.2395
						2.91	0.2395
						2.92	0.2395
						2.93	0.2395
						2.94	0.2395
						2.95	0.2395
						2.96	0.2395
						2.97	0.2395
						2.98	0.2395
						2.99	0.2395
						3	0.2395
						3.01	0.2395
						3.02	0.2395
						3.03	0.2395
						3.04	0.2395
						3.05	0.2395
						3.06	0.2395
						3.07	0.2395
						3.08	0.2395
						3.09	0.2395
						3.1	0.2395
						3.11	0.2395
						3.12	0.2395
						3.13	0.2395
						3.14	0.2395
						3.15	0.2395
						3.16	0.2395
						3.17	0.2395
						3.18	0.2395
						3.19	0.2395
						3.2	0.2395
						3.21	0.2395
						3.22	0.2395
						3.23	0.2395
						3.24	0.2395
						3.25	0.2395
						3.26	0.2395
						3.27	0.2395
						3.28	0.2395
						3.29	0.2395
						3.3	0.2395
						3.31	0.2395
						3.32	0.2395
						3.33	0.2395
						3.34	0.2395
						3.35	0.2395
						3.36	0.2395
						3.37	0.2395
						3.38	0.2395
						3.39	0.2395
						3.4	0.2395
						3.41	0.2395
						3.42	0.2395
						3.43	0.2395
						3.44	0.2395
						3.45	0.2395
						3.46	0.2395
						3.47	0.2395
						3.48	0.2395
						3.49	0.2395
						3.5	0.2395
						3.51	0.2395
						3.52	0.2395
						3.53	0.2395
						3.54	0.2395
						3.55	0.2395
						3.56	0.2395
						3.57	0.2395
						3.58	0.2395
						3.59	0.2395
						3.6	0.2395
						3.61	0.2395
						3.62	0.2395
						3.63	0.2395
						3.64	0.2395
						3.65	0.2395
						3.66	0.2395
						3.67	0.2395
						3.68	0.2395
						3.69	0.2395
						3.7	0.2395
						3.71	0.2395
						3.72	0.2395
						3.73	0.2395
						3.74	0.2395
						3.75	0.2395
						3.76	0.2395
						3.77	0.2395
						3.78	0.2395
						3.79	0.2395
						3.8	0.2395
						3.81	0.2395
						3.82	0.2395
						3.83	0.2395
						3.84	0.2395
						3.85	0.2395
						3.86	0.2395
						3.87	0.2395
						3.88	0.2395
						3.89	0.2395
						3.9	0.2395
						3.91	0.2395
						3.92	0.2395
						3.93	0.2395
						3.94	0.2395
						3.95	0.2395
						3.96	0.2395
						3.97	0.2395
						3.98	0.2395
						3.99	0.2395
						4	0.2395
						4.01	0.2395
						4.02	0.2395
						4.03	0.2395
						4.04	0.2395
						4.05	0.2395
						4.06	0.2395
						4.07	0.2395
						4.08	0.2395
						4.09	0.2395
						4.1	0.2395
						4.11	0.2395
						4.12	0.2395
						4.13	0.2395
						4.14	0.2395
						4.15	0.2395
						4.16	0.2395
						4.17	0.2395
						4.18	0.2395
						4.19	0.2395
						4.2	0.2395
						4.21	0.2395
						4.22	0.2395
						4.23	0.2395
						4.24	0.2395
						4.25	0.2395
						4.26	0.2395
						4.27	0.2395
						4.28	0.2395
						4.29	0.2395
						4.3	0.2395
						4.31	0.2395
						4.32	0.2395
						4.33	0.2395
						4.34	0.2395
						4.35	0.2395
						4.36	0.2395
						4.37	0.2395
						4.38	0.2395
						4.39	0.2395
						4.4	0.2395
						4.41	0.2395
						4.42	0.2395
						4.43	0.2395
						4.44	0.2395
						4.45	0.2395
						4.46	0.2395
						4.47	0.2395
						4.48	0.2395
						4.49	0.2395
						4.5	0.2395
						4.51	0.2395
						4.52	0.2395
						4.53	0.2395
						4.54	0.2395
						4.55	0.2395
						4.56	0.2395
						4.57	0.2395
						4.58	0.2395
						4.59	0.2395
						4.6	0.2395
						4.61	0.2395
						4.62	0.2395
						4.63	0.2395
						4.64	0.2395
						4.65	0.2395
						4.66	0.2395
						4.67	0.2395
						4.68	0.2395
						4.69	0.2395
						4.7	0.2395
						4.71	0.2395
						4.72	0.2395
						4.73	0.2395
						4.74	0.2395
						4.75	0.2395
						4.76	0.2395
						4.77	0.2395
						4.78	0.2395
						4.79	0.2395
						4.8	0.2395
						4.81	0.2395
						4.82	0.2395
						4.83	0.2395
						4.84	0.2395
						4.85	0.2395
						4.86	0.2395
						4.87	0.2395
						4.88	0.2395
						4.89	0.2395
						4.9	0.2395
						4.91	0.2395
						4.92	0.2395
						4.93	0.2395
						4.94	0.2395
						4.95	0.2395
						4.96	0.2395
						4.97	0.2395
						4.98	0.2395
						4.99	0.2395
						5	0.2395
						5.01	0.2395
						5.02	0.2395
						5.03	0.2395
						5.04	0.2395
						5.05	0.2395
						5.06	0.2395
						5.07	0.2395
						5.08	0.2395
						5.09	0.2395
						5.1	0.2395
						5.11	0.2395
						5.12	0.2395
						5.13	0.2395
						5.14	0.2395
						5.15	0.2395
						5.16	0.2395
						5.17	0.2395
						5.18	0.2395
						5.19	0.2395
						5.2	0.2395
						5.21	0.2395
						5.22	0.2395
						5.23	0.2395
						5.24	0.2395
						5.25	0.2395
						5.26	0.2395
						5.27	0.2395
						5.28	0.2395
						5.29	0.2395
						5.3	0.2395
						5.31	0.2395
						5.32	0.2395
						5.33	0.2395
						5.34	0.2395
						5.35	0.2395
						5.36	0.2395
						5.37	0.2395
						5.38	0.2395
						5.39	0.2395
						5.4	0.2395
						5.41	0.2395
						5.42	0.2395
						5.43	0.2395
						5.44	0.2395
						5.45	0.2395
						5.46	0.2395
						5.47	0.2395
						5.48	0.2395
						5.49	0.2395
						5.5	0.2395
						5.51	0.2395
						5.52	0.2395
						5.53	0.2395
						5.54	0.2395
						5.55	0.2395
						5.56	0.2395
						5.57	0.2395
						5.58	0.2395
						5.59	0.2395
						5.6	0.2395
						5.61	0.2395
						5.62	0.2395
						5.63	0.2395
						5.64	0.2395
						5.65	0.2395
						5.66	0.2395
						5.67	0.2395
						5.68	0.2395
						5.69	0.2395
						5.7	0.2395
						5.71	0.2395
						5.72	0.2395
						5.73	0.2395
						5.74	0.2395
						5.75	0.2395
						5.76	0.2395
						5.77	0.2395
						5.78	0.2395
						5.79	0.2395
						5.8	0.2395
						5.81	0.2395
						5.82	0.2395
						5.83	0.2395
						5.84	0.2395
						5.85	0.2395
						5.86	0.2395
						5.87	0.2395
						5.88	0.2395
						5.89	0.2395
						5.9	0.2395
						5.91	0.2395
						5.92	0.2395
						5.93	0.2395
						5.94	0.2395
						5.95	0.2395
						5.96	0.2395
						5.97	0.2395
						5.98	0.2395
						5.99	0.2395
						6	0.2395
						6.01	0.2395
						6.02	0.2395
						6.03	0.2395
						6.04	0.2395
						6.05	0.2395
						6.06	0.2395
						6.07	0.2395
						6.08	0.2395
						6.09	0.2395
						6.1	0.2395
						6.11	0.2395
						6.12	0.2395
						6.13	0.2395
						6.14	0.2395
						6.15	0.2395
						6.16	0.2395
						6.17	0.2395
						6.18	0.2395
						6.19	0.2395
						6.2	0.2395
						6.21	0.2395
						6.22	0.2395
						6.23	0.2395
						6.24	0.2395
						6.25	0.2395
						6.26	0.2395
						6.27	0.2395
						6.28	0.2395
						6.29	0.2395
						6.3	0.2395
						6.31	0.2395
						6.32	0.2395
						6.33	0.2395
						6.34	0.2395
						6.35	0.2395
						6.36	0.2395
						6.37	0.2395
						6.38	0.2395
						6.39	0.2395
						6.4	0.2395
						6.41	0.2395
						6.42	0.2395
						6.43	0.2395
						6.44	0.2395
						6.45	0.2395
						6.46	0.2395
						6.47	0.2395
						6.48	0.2395
						6.49	0.2395
						6.5	0.2395
						6.51	0.2395
						6.52	0.2395
						6.53	0.2395
						6.54	0.2395
						6.55	0.2395
						6.56	0.2395
						6.57	0.2395
						6.58	0.2395
						6.59	0.2395
						6.6	0.2395
						6.61	0.2395
						6.62	0.2395
						6.63	0.2395
						6.64	0.2395
						6.65	0.2395
						6.66	0.2395
						6.67	0.2395
						6.68	0.2395
						6.69	0.2395
						6.7	0.2395
						6.71	0.2395
						6.72	0.2395
						6.73	0.2395
						6.74	0.2395
						6.75	0.2395
						6.76	0.2395
						6.77	0.2395
						6.78	0.2395
						6.79	0.2395
						6.8	0.2395
						6.81	0.2395
						6.82	0.2395
						6.83	0.2395
						6.84	0.2395
						6.85	0.2395
						6.86	0.2395
						6.87	0.2395
						6.88	0.2395
						6.89	0.2395
						6.9	0.2395
						6.91	0.2395
						6.92	0.2395
						6.93	0.2395
						6.94	0.2395
						6.95	0.2395
						6.96	0.2395
						6.97	0.2395
						6.98	0.2395
						6.99	0.2395
						7	0.2395
						7.01	0.2395
						7.02	0.2395
						7.03	0.2395
						7.04	0.2395
						7.05	0.2395
						7.06	0.2395
						7.07	0.2395
						7.08	0.2395
						7.09	0.2395
						7.1	0.2395
						7.11	0.2395
						7.12	0.2395
						7.13	0.2395
						7.14	0.2395
						7.15	0.2395
						7.16	0.2395
						7.17	0.2395
						7.18	0.2395
						7.19	0.2395
						7.2	0.2395
						7.21	0.2395
						7.22	0.2395
						7.23	0.2395
						7.24	0.2395
						7.25	0.2395
						7.26	0.2395
						7.27	0.2395
						7.28	0.2395
						7.29	0.2395
						7.3	0.2395
						7.31	0.2395
						7.32	0.2395
						7.33	0.2395
						7.34	0.2395
						7.35	0.2395
						7.36	0.2395
						7.37	0.2395
						7.38	0.2395
						7.39	0.2395
						7.4	0.2395
						7.41	0.2395
						7.42	0.23949
						7.43	0.23949
						7.44	0.23949
						7.45	0.23949
						7.46	0.23949
						7.47	0.23949
						7.48	0.23949
						7.49	0.23949
						7.5	0.23949
						7.51	0.23949
						7.52	0.23949
						7.53	0.23949
						7.54	0.23949
						7.55	0.23949
						7.56	0.23949
						7.57	0.23949
						7.58	0.23949
						7.59	0.23949
						7.6	0.23949
						7.61	0.23949
						7.62	0.23949
						7.63	0.23949
						7.64	0.23949
						7.65	0.23949
						7.66	0.23949
						7.67	0.23949
						7.68	0.23949
						7.69	0.23949
						7.7	0.23949
						7.71	0.23949
						7.72	0.23949
						7.73	0.23949
						7.74	0.23949
						7.75	0.23949
						7.76	0.23949
						7.77	0.23949
						7.78	0.23949
						7.79	0.23949
						7.8	0.23949
						7.81	0.23949
						7.82	0.23949
						7.83	0.23949
						7.84	0.23949
						7.85	0.23949
						7.86	0.23949
						7.87	0.23949
						7.88	0.23949
						7.89	0.23949
						7.9	0.23949
						7.91	0.23949
						7.92	0.23949
						7.93	0.23949
						7.94	0.23949
						7.95	0.23949
						7.96	0.23949
						7.97	0.23949
						7.98	0.23949
						7.99	0.23949
						8	0.23949
						8.01	0.23949
						8.02	0.23949
						8.03	0.23949
						8.04	0.23949
						8.05	0.23949
						8.06	0.23949
						8.07	0.23949
						8.08	0.23949
						8.09	0.23949
						8.1	0.23949
						8.11	0.23949
						8.12	0.23949
						8.13	0.23949
						8.14	0.23949
						8.15	0.23949
						8.16	0.23949
						8.17	0.23949
						8.18	0.23949
						8.19	0.23949
						8.2	0.23949
						8.21	0.23949
						8.22	0.23949
						8.23	0.23949
						8.24	0.23949
						8.25	0.23949
						8.26	0.23949
						8.27	0.23949
						8.28	0.23949
						8.29	0.23949
						8.3	0.23949
						8.31	0.23949
						8.32	0.23948
						8.33	0.23948
						8.34	0.23948
						8.35	0.23948
						8.36	0.23948
						8.37	0.23948
						8.38	0.23948
						8.39	0.23948
						8.4	0.23948
						8.41	0.23948
						8.42	0.23948
						8.43	0.23948
						8.44	0.23948
						8.45	0.23948
						8.46	0.23948
						8.47	0.23948
						8.48	0.23948
						8.49	0.23948
						8.5	0.23948
						8.51	0.23948
						8.52	0.23948
						8.53	0.23948
						8.54	0.23948
						8.55	0.23948
						8.56	0.23948
						8.57	0.23948
						8.58	0.23948
						8.59	0.23948
						8.6	0.23948
						8.61	0.23948
						8.62	0.23948
						8.63	0.23948
						8.64	0.23948
						8.65	0.23948
						8.66	0.23948
						8.67	0.23948
						8.68	0.23948
						8.69	0.23948
						8.7	0.23948
						8.71	0.23948
						8.72	0.23948
						8.73	0.23948
						8.74	0.23948
						8.75	0.23948
						8.76	0.23948
						8.77	0.23948
						8.78	0.23948
						8.79	0.23948
						8.8	0.23948
						8.81	0.23948
						8.82	0.23947
						8.83	0.23947
						8.84	0.23947
						8.85	0.23947
						8.86	0.23947
						8.87	0.23947
						8.88	0.23947
						8.89	0.23947
						8.9	0.23947
						8.91	0.23947
						8.92	0.23947
						8.93	0.23947
						8.94	0.23947
						8.95	0.23947
						8.96	0.23947
						8.97	0.23947
						8.98	0.23947
						8.99	0.23947
						9	0.23947
						9.01	0.23947
						9.02	0.23947
						9.03	0.23947
						9.04	0.23947
						9.05	0.23947
						9.06	0.23947
						9.07	0.23947
						9.08	0.23947
						9.09	0.23947
						9.1	0.23947
						9.11	0.23947
						9.12	0.23947
						9.13	0.23947
						9.14	0.23947
						9.15	0.23947
						9.16	0.23947
						9.17	0.23947
						9.18	0.23946
						9.19	0.23946
						9.2	0.23946
						9.21	0.23946
						9.22	0.23946
						9.23	0.23946
						9.24	0.23946
						9.25	0.23946
						9.26	0.23946
						9.27	0.23946
						9.28	0.23946
						9.29	0.23946
						9.3	0.23946
						9.31	0.23946
						9.32	0.23946
						9.33	0.23946
						9.34	0.23946
						9.35	0.23946
						9.36	0.23946
						9.37	0.23946
						9.38	0.23946
						9.39	0.23946
						9.4	0.23946
						9.41	0.23946
						9.42	0.23946
						9.43	0.23946
						9.44	0.23946
						9.45	0.23946
						9.46	0.23946
						9.47	0.23946
						9.48	0.23945
						9.49	0.23945
						9.5	0.23945
						9.51	0.23945
						9.52	0.23945
						9.53	0.23945
						9.54	0.23945
						9.55	0.23945
						9.56	0.23945
						9.57	0.23945
						9.58	0.23945
						9.59	0.23945
						9.6	0.23945
						9.61	0.23945
						9.62	0.23945
						9.63	0.23945
						9.64	0.23945
						9.65	0.23945
						9.66	0.23945
						9.67	0.23945
						9.68	0.23945
						9.69	0.23945
						9.7	0.23945
						9.71	0.23945
						9.72	0.23944
						9.73	0.23944
						9.74	0.23944
						9.75	0.23944
						9.76	0.23944
						9.77	0.23944
						9.78	0.23944
						9.79	0.23944
						9.8	0.23944
						9.81	0.23944
						9.82	0.23944
						9.83	0.23944
						9.84	0.23944
						9.85	0.23944
						9.86	0.23944
						9.87	0.23944
						9.88	0.23944
						9.89	0.23944
						9.9	0.23944
						9.91	0.23944
						9.92	0.23944
						9.93	0.23944
						9.94	0.23943
						9.95	0.23943
						9.96	0.23943
						9.97	0.23943
						9.98	0.23943
						9.99	0.23943
						10	0.23943
						10.01	0.23943
						10.02	0.23943
						10.03	0.23943
						10.04	0.23943
						10.05	0.23943
						10.06	0.23943
						10.07	0.23943
						10.08	0.23943
						10.09	0.23943
						10.1	0.23943
						10.11	0.23943
						10.12	0.23943
						10.13	0.23942
						10.14	0.23942
						10.15	0.23942
						10.16	0.23942
						10.17	0.23942
						10.18	0.23942
						10.19	0.23942
						10.2	0.23942
						10.21	0.23942
						10.22	0.23942
						10.23	0.23942
						10.24	0.23942
						10.25	0.23942
						10.26	0.23942
						10.27	0.23942
						10.28	0.23942
						10.29	0.23942
						10.3	0.23941
						10.31	0.23941
						10.32	0.23941
						10.33	0.23941
						10.34	0.23941
						10.35	0.23941
						10.36	0.23941
						10.37	0.23941
						10.38	0.23941
						10.39	0.23941
						10.4	0.23941
						10.41	0.23941
						10.42	0.23941
						10.43	0.23941
						10.44	0.23941
						10.45	0.23941
						10.46	0.2394
						10.47	0.2394
						10.48	0.2394
						10.49	0.2394
						10.5	0.2394
						10.51	0.2394
						10.52	0.2394
						10.53	0.2394
						10.54	0.2394
						10.55	0.2394
						10.56	0.2394
						10.57	0.2394
						10.58	0.2394
						10.59	0.2394
						10.6	0.2394
						10.61	0.23939
						10.62	0.23939
						10.63	0.23939
						10.64	0.23939
						10.65	0.23939
						10.66	0.23939
						10.67	0.23939
						10.68	0.23939
						10.69	0.23939
						10.7	0.23939
						10.71	0.23939
						10.72	0.23939
						10.73	0.23939
						10.74	0.23939
						10.75	0.23938
						10.76	0.23938
						10.77	0.23938
						10.78	0.23938
						10.79	0.23938
						10.8	0.23938
						10.81	0.23938
						10.82	0.23938
						10.83	0.23938
						10.84	0.23938
						10.85	0.23938
						10.86	0.23938
						10.87	0.23938
						10.88	0.23937
						10.89	0.23937
						10.9	0.23937
						10.91	0.23937
						10.92	0.23937
						10.93	0.23937
						10.94	0.23937
						10.95	0.23937
						10.96	0.23937
						10.97	0.23937
						10.98	0.23937
						10.99	0.23937
						11	0.23936
						11.01	0.23936
						11.02	0.23936
						11.03	0.23936
						11.04	0.23936
						11.05	0.23936
						11.06	0.23936
						11.07	0.23936
						11.08	0.23936
						11.09	0.23936
						11.1	0.23936
						11.11	0.23936
						11.12	0.23935
						11.13	0.23935
						11.14	0.23935
						11.15	0.23935
						11.16	0.23935
						11.17	0.23935
						11.18	0.23935
						11.19	0.23935
						11.2	0.23935
						11.21	0.23935
						11.22	0.23935
						11.23	0.23934
						11.24	0.23934
						11.25	0.23934
						11.26	0.23934
						11.27	0.23934
						11.28	0.23934
						11.29	0.23934
						11.3	0.23934
						11.31	0.23934
						11.32	0.23934
						11.33	0.23933
						11.34	0.23933
						11.35	0.23933
						11.36	0.23933
						11.37	0.23933
						11.38	0.23933
						11.39	0.23933
						11.4	0.23933
						11.41	0.23933
						11.42	0.23933
						11.43	0.23933
						11.44	0.23932
						11.45	0.23932
						11.46	0.23932
						11.47	0.23932
						11.48	0.23932
						11.49	0.23932
						11.5	0.23932
						11.51	0.23932
						11.52	0.23932
						11.53	0.23931
						11.54	0.23931
						11.55	0.23931
						11.56	0.23931
						11.57	0.23931
						11.58	0.23931
						11.59	0.23931
						11.6	0.23931
						11.61	0.23931
						11.62	0.23931
						11.63	0.2393
						11.64	0.2393
						11.65	0.2393
						11.66	0.2393
						11.67	0.2393
						11.68	0.2393
						11.69	0.2393
						11.7	0.2393
						11.71	0.2393
						11.72	0.23929
						11.73	0.23929
						11.74	0.23929
						11.75	0.23929
						11.76	0.23929
						11.77	0.23929
						11.78	0.23929
						11.79	0.23929
						11.8	0.23929
						11.81	0.23928
						11.82	0.23928
						11.83	0.23928
						11.84	0.23928
						11.85	0.23928
						11.86	0.23928
						11.87	0.23928
						11.88	0.23928
						11.89	0.23927
						11.9	0.23927
						11.91	0.23927
						11.92	0.23927
						11.93	0.23927
						11.94	0.23927
						11.95	0.23927
						11.96	0.23927
						11.97	0.23926
						11.98	0.23926
						11.99	0.23926
						12	0.23926
						12.01	0.23926
						12.02	0.23926
						12.03	0.23926
						12.04	0.23926
						12.05	0.23925
						12.06	0.23925
						12.07	0.23925
						12.08	0.23925
						12.09	0.23925
						12.1	0.23925
						12.11	0.23925
						12.12	0.23925
						12.13	0.23924
						12.14	0.23924
						12.15	0.23924
						12.16	0.23924
						12.17	0.23924
						12.18	0.23924
						12.19	0.23924
						12.2	0.23924
						12.21	0.23923
						12.22	0.23923
						12.23	0.23923
						12.24	0.23923
						12.25	0.23923
						12.26	0.23923
						12.27	0.23923
						12.28	0.23922
						12.29	0.23922
						12.3	0.23922
						12.31	0.23922
						12.32	0.23922
						12.33	0.23922
						12.34	0.23922
						12.35	0.23921
						12.36	0.23921
						12.37	0.23921
						12.38	0.23921
						12.39	0.23921
						12.4	0.23921
						12.41	0.23921
						12.42	0.2392
						12.43	0.2392
						12.44	0.2392
						12.45	0.2392
						12.46	0.2392
						12.47	0.2392
						12.48	0.2392
						12.49	0.23919
						12.5	0.23919
						12.51	0.23919
						12.52	0.23919
						12.53	0.23919
						12.54	0.23919
						12.55	0.23919
						12.56	0.23918
						12.57	0.23918
						12.58	0.23918
						12.59	0.23918
						12.6	0.23918
						12.61	0.23918
						12.62	0.23917
						12.63	0.23917
						12.64	0.23917
						12.65	0.23917
						12.66	0.23917
						12.67	0.23917
						12.68	0.23917
						12.69	0.23916
						12.7	0.23916
						12.71	0.23916
						12.72	0.23916
						12.73	0.23916
						12.74	0.23916
						12.75	0.23915
						12.76	0.23915
						12.77	0.23915
						12.78	0.23915
						12.79	0.23915
						12.8	0.23915
						12.81	0.23914
						12.82	0.23914
						12.83	0.23914
						12.84	0.23914
						12.85	0.23914
						12.86	0.23914
						12.87	0.23913
						12.88	0.23913
						12.89	0.23913
						12.9	0.23913
						12.91	0.23913
						12.92	0.23913
						12.93	0.23912
						12.94	0.23912
						12.95	0.23912
						12.96	0.23912
						12.97	0.23912
						12.98	0.23912
						12.99	0.23911
						13	0.23911
						13.01	0.23911
						13.02	0.23911
						13.03	0.23911
						13.04	0.23911
						13.05	0.2391
						13.06	0.2391
						13.07	0.2391
						13.08	0.2391
						13.09	0.2391
						13.1	0.23909
						13.11	0.23909
						13.12	0.23909
						13.13	0.23909
						13.14	0.23909
						13.15	0.23909
						13.16	0.23908
						13.17	0.23908
						13.18	0.23908
						13.19	0.23908
						13.2	0.23908
						13.21	0.23907
						13.22	0.23907
						13.23	0.23907
						13.24	0.23907
						13.25	0.23907
						13.26	0.23907
						13.27	0.23906
						13.28	0.23906
						13.29	0.23906
						13.3	0.23906
						13.31	0.23906
						13.32	0.23905
						13.33	0.23905
						13.34	0.23905
						13.35	0.23905
						13.36	0.23905
						13.37	0.23904
						13.38	0.23904
						13.39	0.23904
						13.4	0.23904
						13.41	0.23904
						13.42	0.23904
						13.43	0.23903
						13.44	0.23903
						13.45	0.23903
						13.46	0.23903
						13.47	0.23903
						13.48	0.23902
						13.49	0.23902
						13.5	0.23902
						13.51	0.23902
						13.52	0.23902
						13.53	0.23901
						13.54	0.23901
						13.55	0.23901
						13.56	0.23901
						13.57	0.23901
						13.58	0.239
						13.59	0.239
						13.6	0.239
						13.61	0.239
						13.62	0.23899
						13.63	0.23899
						13.64	0.23899
						13.65	0.23899
						13.66	0.23899
						13.67	0.23898
						13.68	0.23898
						13.69	0.23898
						13.7	0.23898
						13.71	0.23898
						13.72	0.23897
						13.73	0.23897
						13.74	0.23897
						13.75	0.23897
						13.76	0.23897
						13.77	0.23896
						13.78	0.23896
						13.79	0.23896
						13.8	0.23896
						13.81	0.23895
						13.82	0.23895
						13.83	0.23895
						13.84	0.23895
						13.85	0.23895
						13.86	0.23894
						13.87	0.23894
						13.88	0.23894
						13.89	0.23894
						13.9	0.23894
						13.91	0.23893
						13.92	0.23893
						13.93	0.23893
						13.94	0.23893
						13.95	0.23892
						13.96	0.23892
						13.97	0.23892
						13.98	0.23892
						13.99	0.23891
						14	0.23891
						14.01	0.23891
						14.02	0.23891
						14.03	0.23891
						14.04	0.2389
						14.05	0.2389
						14.06	0.2389
						14.07	0.2389
						14.08	0.23889
						14.09	0.23889
						14.1	0.23889
						14.11	0.23889
						14.12	0.23888
						14.13	0.23888
						14.14	0.23888
						14.15	0.23888
						14.16	0.23888
						14.17	0.23887
						14.18	0.23887
						14.19	0.23887
						14.2	0.23887
						14.21	0.23886
						14.22	0.23886
						14.23	0.23886
						14.24	0.23886
						14.25	0.23885
						14.26	0.23885
						14.27	0.23885
						14.28	0.23885
						14.29	0.23884
						14.3	0.23884
						14.31	0.23884
						14.32	0.23884
						14.33	0.23883
						14.34	0.23883
						14.35	0.23883
						14.36	0.23883
						14.37	0.23882
						14.38	0.23882
						14.39	0.23882
						14.4	0.23882
						14.41	0.23881
						14.42	0.23881
						14.43	0.23881
						14.44	0.23881
						14.45	0.2388
						14.46	0.2388
						14.47	0.2388
						14.48	0.2388
						14.49	0.23879
						14.5	0.23879
						14.51	0.23879
						14.52	0.23879
						14.53	0.23878
						14.54	0.23878
						14.55	0.23878
						14.56	0.23878
						14.57	0.23877
						14.58	0.23877
						14.59	0.23877
						14.6	0.23877
						14.61	0.23876
						14.62	0.23876
						14.63	0.23876
						14.64	0.23876
						14.65	0.23875
						14.66	0.23875
						14.67	0.23875
						14.68	0.23874
						14.69	0.23874
						14.7	0.23874
						14.71	0.23874
						14.72	0.23873
						14.73	0.23873
						14.74	0.23873
						14.75	0.23873
						14.76	0.23872
						14.77	0.23872
						14.78	0.23872
						14.79	0.23871
						14.8	0.23871
						14.81	0.23871
						14.82	0.23871
						14.83	0.2387
						14.84	0.2387
						14.85	0.2387
						14.86	0.2387
						14.87	0.23869
						14.88	0.23869
						14.89	0.23869
						14.9	0.23868
						14.91	0.23868
						14.92	0.23868
						14.93	0.23868
						14.94	0.23867
						14.95	0.23867
						14.96	0.23867
						14.97	0.23866
						14.98	0.23866
						14.99	0.23866
						15	0.23866
						15.01	0.23865
						15.02	0.23865
						15.03	0.23865
						15.04	0.23864
						15.05	0.23864
						15.06	0.23864
						15.07	0.23864
						15.08	0.23863
						15.09	0.23863
						15.1	0.23863
						15.11	0.23862
						15.12	0.23862
						15.13	0.23862
						15.14	0.23862
						15.15	0.23861
						15.16	0.23861
						15.17	0.23861
						15.18	0.2386
						15.19	0.2386
						15.2	0.2386
						15.21	0.23859
						15.22	0.23859
						15.23	0.23859
						15.24	0.23859
						15.25	0.23858
						15.26	0.23858
						15.27	0.23858
						15.28	0.23857
						15.29	0.23857
						15.3	0.23857
						15.31	0.23856
						15.32	0.23856
						15.33	0.23856
						15.34	0.23856
						15.35	0.23855
						15.36	0.23855
						15.37	0.23855
						15.38	0.23854
						15.39	0.23854
						15.4	0.23854
						15.41	0.23853
						15.42	0.23853
						15.43	0.23853
						15.44	0.23852
						15.45	0.23852
						15.46	0.23852
						15.47	0.23851
						15.48	0.23851
						15.49	0.23851
						15.5	0.23851
						15.51	0.2385
						15.52	0.2385
						15.53	0.2385
						15.54	0.23849
						15.55	0.23849
						15.56	0.23849
						15.57	0.23848
						15.58	0.23848
						15.59	0.23848
						15.6	0.23847
						15.61	0.23847
						15.62	0.23847
						15.63	0.23846
						15.64	0.23846
						15.65	0.23846
						15.66	0.23845
						15.67	0.23845
						15.68	0.23845
						15.69	0.23844
						15.7	0.23844
						15.71	0.23844
						15.72	0.23843
						15.73	0.23843
						15.74	0.23843
						15.75	0.23842
						15.76	0.23842
						15.77	0.23842
						15.78	0.23841
						15.79	0.23841
						15.8	0.23841
						15.81	0.2384
						15.82	0.2384
						15.83	0.2384
						15.84	0.23839
						15.85	0.23839
						15.86	0.23839
						15.87	0.23838
						15.88	0.23838
						15.89	0.23838
						15.9	0.23837
						15.91	0.23837
						15.92	0.23837
						15.93	0.23836
						15.94	0.23836
						15.95	0.23836
						15.96	0.23835
						15.97	0.23835
						15.98	0.23835
						15.99	0.23834
						16	0.23834
						16.01	0.23834
						16.02	0.23833
						16.03	0.23833
						16.04	0.23833
						16.05	0.23832
						16.06	0.23832
						16.07	0.23831
						16.08	0.23831
						16.09	0.23831
						16.1	0.2383
						16.11	0.2383
						16.12	0.2383
						16.13	0.23829
						16.14	0.23829
						16.15	0.23829
						16.16	0.23828
						16.17	0.23828
						16.18	0.23828
						16.19	0.23827
						16.2	0.23827
						16.21	0.23826
						16.22	0.23826
						16.23	0.23826
						16.24	0.23825
						16.25	0.23825
						16.26	0.23825
						16.27	0.23824
						16.28	0.23824
						16.29	0.23824
						16.3	0.23823
						16.31	0.23823
						16.32	0.23822
						16.33	0.23822
						16.34	0.23822
						16.35	0.23821
						16.36	0.23821
						16.37	0.23821
						16.38	0.2382
						16.39	0.2382
						16.4	0.23819
						16.41	0.23819
						16.42	0.23819
						16.43	0.23818
						16.44	0.23818
						16.45	0.23818
						16.46	0.23817
						16.47	0.23817
						16.48	0.23816
						16.49	0.23816
						16.5	0.23816
						16.51	0.23815
						16.52	0.23815
						16.53	0.23815
						16.54	0.23814
						16.55	0.23814
						16.56	0.23813
						16.57	0.23813
						16.58	0.23813
						16.59	0.23812
						16.6	0.23812
						16.61	0.23811
						16.62	0.23811
						16.63	0.23811
						16.64	0.2381
						16.65	0.2381
						16.66	0.2381
						16.67	0.23809
						16.68	0.23809
						16.69	0.23808
						16.7	0.23808
						16.71	0.23808
						16.72	0.23807
						16.73	0.23807
						16.74	0.23806
						16.75	0.23806
						16.76	0.23806
						16.77	0.23805
						16.78	0.23805
						16.79	0.23804
						16.8	0.23804
						16.81	0.23804
						16.82	0.23803
						16.83	0.23803
						16.84	0.23802
						16.85	0.23802
						16.86	0.23802
						16.87	0.23801
						16.88	0.23801
						16.89	0.238
						16.9	0.238
						16.91	0.238
						16.92	0.23799
						16.93	0.23799
						16.94	0.23798
						16.95	0.23798
						16.96	0.23798
						16.97	0.23797
						16.98	0.23797
						16.99	0.23796
						17	0.23796
						17.01	0.23795
						17.02	0.23795
						17.03	0.23795
						17.04	0.23794
						17.05	0.23794
						17.06	0.23793
						17.07	0.23793
						17.08	0.23793
						17.09	0.23792
						17.1	0.23792
						17.11	0.23791
						17.12	0.23791
						17.13	0.2379
						17.14	0.2379
						17.15	0.2379
						17.16	0.23789
						17.17	0.23789
						17.18	0.23788
						17.19	0.23788
						17.2	0.23787
						17.21	0.23787
						17.22	0.23787
						17.23	0.23786
						17.24	0.23786
						17.25	0.23785
						17.26	0.23785
						17.27	0.23784
						17.28	0.23784
						17.29	0.23784
						17.3	0.23783
						17.31	0.23783
						17.32	0.23782
						17.33	0.23782
						17.34	0.23781
						17.35	0.23781
						17.36	0.23781
						17.37	0.2378
						17.38	0.2378
						17.39	0.23779
						17.4	0.23779
						17.41	0.23778
						17.42	0.23778
						17.43	0.23778
						17.44	0.23777
						17.45	0.23777
						17.46	0.23776
						17.47	0.23776
						17.48	0.23775
						17.49	0.23775
						17.5	0.23774
						17.51	0.23774
						17.52	0.23774
						17.53	0.23773
						17.54	0.23773
						17.55	0.23772
						17.56	0.23772
						17.57	0.23771
						17.58	0.23771
						17.59	0.2377
						17.6	0.2377
						17.61	0.23769
						17.62	0.23769
						17.63	0.23769
						17.64	0.23768
						17.65	0.23768
						17.66	0.23767
						17.67	0.23767
						17.68	0.23766
						17.69	0.23766
						17.7	0.23765
						17.71	0.23765
						17.72	0.23764
						17.73	0.23764
						17.74	0.23764
						17.75	0.23763
						17.76	0.23763
						17.77	0.23762
						17.78	0.23762
						17.79	0.23761
						17.8	0.23761
						17.81	0.2376
						17.82	0.2376
						17.83	0.23759
						17.84	0.23759
						17.85	0.23758
						17.86	0.23758
						17.87	0.23757
						17.88	0.23757
						17.89	0.23757
						17.9	0.23756
						17.91	0.23756
						17.92	0.23755
						17.93	0.23755
						17.94	0.23754
						17.95	0.23754
						17.96	0.23753
						17.97	0.23753
						17.98	0.23752
						17.99	0.23752
						18	0.23751
						18.01	0.23751
						18.02	0.2375
						18.03	0.2375
						18.04	0.23749
						18.05	0.23749
						18.06	0.23748
						18.07	0.23748
						18.08	0.23747
						18.09	0.23747
						18.1	0.23746
						18.11	0.23746
						18.12	0.23746
						18.13	0.23745
						18.14	0.23745
						18.15	0.23744
						18.16	0.23744
						18.17	0.23743
						18.18	0.23743
						18.19	0.23742
						18.2	0.23742
						18.21	0.23741
						18.22	0.23741
						18.23	0.2374
						18.24	0.2374
						18.25	0.23739
						18.26	0.23739
						18.27	0.23738
						18.28	0.23738
						18.29	0.23737
						18.3	0.23737
						18.31	0.23736
						18.32	0.23736
						18.33	0.23735
						18.34	0.23735
						18.35	0.23734
						18.36	0.23734
						18.37	0.23733
						18.38	0.23733
						18.39	0.23732
						18.4	0.23732
						18.41	0.23731
						18.42	0.23731
						18.43	0.2373
						18.44	0.2373
						18.45	0.23729
						18.46	0.23729
						18.47	0.23728
						18.48	0.23728
						18.49	0.23727
						18.5	0.23727
						18.51	0.23726
						18.52	0.23726
						18.53	0.23725
						18.54	0.23724
						18.55	0.23724
						18.56	0.23723
						18.57	0.23723
						18.58	0.23722
						18.59	0.23722
						18.6	0.23721
						18.61	0.23721
						18.62	0.2372
						18.63	0.2372
						18.64	0.23719
						18.65	0.23719
						18.66	0.23718
						18.67	0.23718
						18.68	0.23717
						18.69	0.23717
						18.7	0.23716
						18.71	0.23716
						18.72	0.23715
						18.73	0.23715
						18.74	0.23714
						18.75	0.23714
						18.76	0.23713
						18.77	0.23712
						18.78	0.23712
						18.79	0.23711
						18.8	0.23711
						18.81	0.2371
						18.82	0.2371
						18.83	0.23709
						18.84	0.23709
						18.85	0.23708
						18.86	0.23708
						18.87	0.23707
						18.88	0.23707
						18.89	0.23706
						18.9	0.23706
						18.91	0.23705
						18.92	0.23704
						18.93	0.23704
						18.94	0.23703
						18.95	0.23703
						18.96	0.23702
						18.97	0.23702
						18.98	0.23701
						18.99	0.23701
						19	0.237
						19.01	0.237
						19.02	0.23699
						19.03	0.23698
						19.04	0.23698
						19.05	0.23697
						19.06	0.23697
						19.07	0.23696
						19.08	0.23696
						19.09	0.23695
						19.1	0.23695
						19.11	0.23694
						19.12	0.23694
						19.13	0.23693
						19.14	0.23692
						19.15	0.23692
						19.16	0.23691
						19.17	0.23691
						19.18	0.2369
						19.19	0.2369
						19.2	0.23689
						19.21	0.23689
						19.22	0.23688
						19.23	0.23687
						19.24	0.23687
						19.25	0.23686
						19.26	0.23686
						19.27	0.23685
						19.28	0.23685
						19.29	0.23684
						19.3	0.23683
						19.31	0.23683
						19.32	0.23682
						19.33	0.23682
						19.34	0.23681
						19.35	0.23681
						19.36	0.2368
						19.37	0.2368
						19.38	0.23679
						19.39	0.23678
						19.4	0.23678
						19.41	0.23677
						19.42	0.23677
						19.43	0.23676
						19.44	0.23675
						19.45	0.23675
						19.46	0.23674
						19.47	0.23674
						19.48	0.23673
						19.49	0.23673
						19.5	0.23672
						19.51	0.23671
						19.52	0.23671
						19.53	0.2367
						19.54	0.2367
						19.55	0.23669
						19.56	0.23669
						19.57	0.23668
						19.58	0.23667
						19.59	0.23667
						19.6	0.23666
						19.61	0.23666
						19.62	0.23665
						19.63	0.23664
						19.64	0.23664
						19.65	0.23663
						19.66	0.23663
						19.67	0.23662
						19.68	0.23662
						19.69	0.23661
						19.7	0.2366
						19.71	0.2366
						19.72	0.23659
						19.73	0.23659
						19.74	0.23658
						19.75	0.23657
						19.76	0.23657
						19.77	0.23656
						19.78	0.23656
						19.79	0.23655
						19.8	0.23654
						19.81	0.23654
						19.82	0.23653
						19.83	0.23653
						19.84	0.23652
						19.85	0.23651
						19.86	0.23651
						19.87	0.2365
						19.88	0.2365
						19.89	0.23649
						19.9	0.23648
						19.91	0.23648
						19.92	0.23647
						19.93	0.23647
						19.94	0.23646
						19.95	0.23645
						19.96	0.23645
						19.97	0.23644
						19.98	0.23643
						19.99	0.23643
						20	0.23642
						20.01	0.23642
						20.02	0.23641
						20.03	0.2364
						20.04	0.2364
						20.05	0.23639
						20.06	0.23639
						20.07	0.23638
						20.08	0.23637
						20.09	0.23637
						20.1	0.23636
						20.11	0.23636
						20.12	0.23635
						20.13	0.23634
						20.14	0.23634
						20.15	0.23633
						20.16	0.23632
						20.17	0.23632
						20.18	0.23631
						20.19	0.23631
						20.2	0.2363
						20.21	0.23629
						20.22	0.23629
						20.23	0.23628
						20.24	0.23627
						20.25	0.23627
						20.26	0.23626
						20.27	0.23626
						20.28	0.23625
						20.29	0.23624
						20.3	0.23624
						20.31	0.23623
						20.32	0.23622
						20.33	0.23622
						20.34	0.23621
						20.35	0.2362
						20.36	0.2362
						20.37	0.23619
						20.38	0.23619
						20.39	0.23618
						20.4	0.23617
						20.41	0.23617
						20.42	0.23616
						20.43	0.23615
						20.44	0.23615
						20.45	0.23614
						20.46	0.23613
						20.47	0.23613
						20.48	0.23612
						20.49	0.23611
						20.5	0.23611
						20.51	0.2361
						20.52	0.2361
						20.53	0.23609
						20.54	0.23608
						20.55	0.23608
						20.56	0.23607
						20.57	0.23606
						20.58	0.23606
						20.59	0.23605
						20.6	0.23604
						20.61	0.23604
						20.62	0.23603
						20.63	0.23602
						20.64	0.23602
						20.65	0.23601
						20.66	0.236
						20.67	0.236
						20.68	0.23599
						20.69	0.23598
						20.7	0.23598
						20.71	0.23597
						20.72	0.23596
						20.73	0.23596
						20.74	0.23595
						20.75	0.23594
						20.76	0.23594
						20.77	0.23593
						20.78	0.23593
						20.79	0.23592
						20.8	0.23591
						20.81	0.23591
						20.82	0.2359
						20.83	0.23589
						20.84	0.23589
						20.85	0.23588
						20.86	0.23587
						20.87	0.23587
						20.88	0.23586
						20.89	0.23585
						20.9	0.23584
						20.91	0.23584
						20.92	0.23583
						20.93	0.23582
						20.94	0.23582
						20.95	0.23581
						20.96	0.2358
						20.97	0.2358
[truncated: 6,403 more rows]

## Sheet: Fig. 4b
	Temperature (K)	Relaxation time (ps)	Error (ps)
	6.01135	233.384	7.75062
	6.6135	226.605	7.65299
	7.51795	216.29	8.86725
	8.4353	223.7	8.32838
	9.35752	234.396	9.46084
	10.2962	213.318	7.63778
	11.2687	224.537	7.90183
	12.2252	211.226	7.13037
	13.1806	200.654	5.6199
	14.134	190.773	4.76733
	15.0697	202.52	6.72856
	15.9874	184.867	5.00534
	16.8883	183.67	6.4148
	17.7308	195.546	5.77965
	18.5487	193.968	5.15257
	19.3378	190.325	5.37824
	20.1323	188.399	5.46843
	20.9769	175.468	5.48186
	21.8352	171.789	5.2122
	22.7391	179.463	4.99956
	23.6682	176.841	5.14382
	24.5623	170.199	5.2854
	25.396	154.598	3.33319
	26.2345	154.025	3.73766
	27.0907	155.991	3.90973
	27.957	158.496	4.13274
	28.8176	148.639	4.47639
	29.6771	145.182	3.90622
	30.5564	149.677	3.81015
	31.4399	147.779	3.90862
	32.3148	152.374	4.31737
	33.1984	152.66	4.00412
	34.2993	146.427	3.96998
	35.7029	138.945	3.81162
	36.5937	146.214	3.34562
	37.4605	146.926	4.22107
	38.3575	151.303	3.59499
	39.2771	146.911	3.64994
	40.1877	138.221	3.32873
	41.1088	141.063	3.30494
	42.0319	137.233	3.37492
	42.9655	141.675	2.9131
	43.8978	135.102	3.07267
	44.8135	146.373	3.78556
	45.7306	139.697	3.67836
	46.648	136.629	3.312
	47.6074	127.776	4.03931
	48.6797	133.766	3.7693
	49.5921	134.209	2.9306
	50.5043	135.066	2.77937
	51.418	132.219	3.72569
	52.3317	130.194	3.49312
	53.2408	136.619	3.83708
	54.1336	129.415	4.46831
	55.023	143.615	5.39537
	55.9048	120.575	4.70057
	56.8004	130.181	5.84403
	57.7029	145.445	8.10241
	58.6094	122.963	6.48988
	59.5152	120.061	6.98624
	60.4178	120.592	7.3078
	61.3187	151.771	13.4382
	62.2251	124.048	9.75822
	63.1435	148.024	14.4732
	64.0847	111.653	11.2301
	65.0199	100.689	10.5544
	65.9531	133.028	20.8764
	66.8907	92.0802	12.9142
	67.841	124.71	38.9509
	68.7957	68.1281	12.2229
	69.7439	54.8465	14.209
	70.6946	124.57	47.8394
	71.6509	99.0859	33.4585

## Sheet: Fig. 4c
		Measurement	Uncorrected model	Corrected model
	Temperature (K)	tan(f_0)	tan(f_0)	tan(f_0)
	6.01135	0.05099	0.02328	0.03164
	6.6135	0.05941	0.024	0.0332
	7.51795	0.06456	0.02517	0.03562
	8.4353	0.08483	0.02437	0.03609
	9.35752	0.08781	0.02329	0.03629
	10.2962	0.0311	0.02556	0.03988
	11.2687	0.06015	0.02433	0.04001
	12.2252	0.0359	0.02588	0.04289
	13.1806	0.04496	0.0273	0.04565
	14.134	0.05797	0.02876	0.04846
	15.0697	0.07931	0.02713	0.04815
	15.9874	0.04496	0.02973	0.05207
	16.8883	0.09651	0.03002	0.05365
	17.7308	0.04785	0.0282	0.05304
	18.5487	0.04711	0.02847	0.0545
	19.3378	0.07678	0.02908	0.05628
	20.1323	0.02877	0.02941	0.05778
	20.9769	0.02912	0.03166	0.06129
	21.8352	0.06673	0.03244	0.06337
	22.7391	0.10107	0.03117	0.06347
	23.6682	0.10237	0.03173	0.06547
	24.5623	0.07157	0.03303	0.06816
	25.396	0.07285	0.0365	0.07296
	26.2345	0.07772	0.03678	0.07458
	27.0907	0.07886	0.03645	0.07564
	27.957	0.07775	0.036	0.07661
	28.8176	0.07327	0.03854	0.08059
	29.6771	0.10517	0.03969	0.0832
	30.5564	0.09004	0.03867	0.08369
	31.4399	0.10404	0.03936	0.08592
	32.3148	0.0847	0.03839	0.0865
	33.1984	0.10435	0.03854	0.08825
	34.2993	0.14663	0.04058	0.09235
	35.7029	0.09951	0.04309	0.09754
	36.5937	0.13536	0.04126	0.09744
	37.4605	0.14181	0.04137	0.09929
	38.3575	0.11869	0.04047	0.10022
	39.2771	0.13014	0.04201	0.1037
	40.1877	0.12178	0.04503	0.1087
	41.1088	0.10279	0.04448	0.11019
	42.0319	0.12314	0.04614	0.11396
	42.9655	0.10875	0.04508	0.11509
	43.8978	0.12022	0.0478	0.12009
	44.8135	0.12056	0.04453	0.11908
	45.7306	0.13995	0.04721	0.12415
	46.648	0.14193	0.04877	0.12819
	47.6074	0.13269	0.05266	0.13481
	48.6797	0.12158	0.05119	0.13644
	49.5921	0.11701	0.05163	0.13966
	50.5043	0.12568	0.052	0.14293
	51.418	0.10745	0.05387	0.14787
	52.3317	0.11781	0.05547	0.15268
	53.2408	0.13009	0.05363	0.15414
	54.1336	0.132	0.05751	0.16154
	55.023	0.13776	0.05265	0.16023
	55.9048	0.13773	0.06383	0.17544
	56.8004	0.24188	0.06037	0.17602
	57.7029	0.09866	0.05476	0.17471
	58.6094	0.21061	0.06648	0.19147
	59.5152	0.20294	0.06945	0.19967
	60.4178	0.23086	0.07092	0.20674
	61.3187	0.32631	0.05818	0.19966
	62.2251	0.21508	0.07279	0.22137
	63.1435	0.17438	0.06274	0.21844
	64.0847	0.20779	0.08583	0.25098
	65.0199	0.18997	0.09886	0.27433
	65.9531	0.29366	0.07953	0.26507
	66.8907	0.20294	0.11966	0.32062
	67.841	0.36512	0.09612	0.31117
	68.7957	0.21252	0.19193	0.4361
	69.7439	0.34085	0.26202	0.54378
	70.6946	1.07789	0.14166	0.4377
	71.6509	1.24692	0.23531	0.5978

[truncated: 1 more sheets: Fig. 5]
